# Supplementary material for: 4-(4-Pyrid­yl)pyridinium perchlorate methanol solvate
Source: Acta Crystallogr Sect E Struct Rep Online. 2010 Apr 14;66(Pt 5):o1068. doi: 10.1107/S1600536810012985 (PMC2979109; doi:10.1107/S1600536810012985)
Supplement: Supplementary file 2 [file e-66-o1068-Isup2.hkl]

# 
# h,k,l, Fc-squared, Fo-squared, sigma(Fo-squared) and status flag 
# 
data_I
_shelx_title ' 1 in P2(1)/c' 
_shelx_refln_list_code          4 
_shelx_F_calc_maximum      240.36 
_exptl_crystal_F_000       600.00 
_reflns_d_resolution_high  0.7701 
 
loop_ 
 _symmetry_equiv_pos_as_xyz 
 'x, y, z' 
 '-x, y+1/2, -z+1/2' 
 '-x, -y, -z' 
 'x, -y-1/2, z-1/2' 
 
_cell_length_a     6.8822 
_cell_length_b    15.3617 
_cell_length_c    12.2544 
_cell_angle_alpha  90.000 
_cell_angle_beta   92.070 
_cell_angle_gamma  90.000 
 
_shelx_F_squared_multiplier     1.000 
 
loop_ 
 _refln_index_h 
 _refln_index_k 
 _refln_index_l 
 _refln_F_squared_calc 
 _refln_F_squared_meas 
 _refln_F_squared_sigma 
 _refln_observed_status 
   2   0   0    57775.30    48604.61   1430.03 o 
   3   0   0       88.39       39.51      4.53 o 
   4   0   0     1222.61     1523.51     38.12 o 
   5   0   0      221.38      166.96     18.34 o 
   6   0   0        2.59       -4.90      5.22 o 
   7   0   0        0.95        3.40      6.15 o 
   8   0   0       19.19        7.68     12.04 o 
   1   1   0     2569.37     2653.25     21.68 o 
   2   1   0    10070.77     9327.43     88.42 o 
   3   1   0      828.99      863.19     14.15 o 
   4   1   0      791.03      814.32     19.57 o 
   5   1   0      273.48      250.17     10.07 o 
   6   1   0       70.59       56.14      6.74 o 
   7   1   0      108.38       85.40     14.69 o 
   8   1   0       31.88       37.18     25.70 o 
   1   2   0     1587.87     1505.39     21.06 o 
   2   2   0    16046.85    16388.43    178.19 o 
   3   2   0       61.79       29.14      3.61 o 
   4   2   0     3406.78     3469.51     54.05 o 
   5   2   0      164.26      122.27      8.39 o 
   6   2   0      645.33      585.83     29.09 o 
   7   2   0        4.91        4.18      4.32 o 
   8   2   0      108.64       96.38     27.99 o 
   1   3   0     9294.98     9384.99     80.25 o 
   2   3   0     2169.98     2511.10     29.50 o 
   3   3   0        0.37       10.08      2.52 o 
   4   3   0     1208.36     1237.47     23.61 o 
   5   3   0        1.22       -0.50      5.14 o 
   6   3   0       10.21       16.98      4.84 o 
   7   3   0        6.51        3.22      3.96 o 
   8   3   0       17.36       19.77     26.41 o 
   0   4   0     2886.18     2966.33     40.01 o 
   1   4   0      595.51      584.68     14.68 o 
   2   4   0       62.69       91.83      5.11 o 
   3   4   0       39.08       50.64      3.62 o 
   4   4   0      334.48      386.79     11.24 o 
   5   4   0        2.79        4.53      3.83 o 
   6   4   0      157.20      163.89     11.07 o 
   7   4   0        0.02        0.57      4.72 o 
   8   4   0       57.47       50.21     16.18 o 
   1   5   0      682.39      664.15     10.94 o 
   2   5   0      346.29      409.18      8.83 o 
   3   5   0      335.65      274.33      8.18 o 
   4   5   0       68.87       69.52      5.49 o 
   5   5   0        7.71        3.77      4.47 o 
   6   5   0       47.35       39.74      6.98 o 
   7   5   0        2.73        0.77      6.42 o 
   8   5   0        5.61       11.85     12.49 o 
   0   6   0     3429.28     3739.43     61.53 o 
   1   6   0        2.39        8.87      2.46 o 
   2   6   0       52.72       78.00      4.29 o 
   3   6   0      479.05      493.44     12.00 o 
   4   6   0      196.10      166.80      7.76 o 
   5   6   0       53.07       58.28      9.27 o 
   6   6   0      158.21      116.77      8.68 o 
   7   6   0        1.82        6.19      7.42 o 
   8   6   0       50.94       49.89     12.55 o 
   1   7   0       36.65       35.59      5.66 o 
   2   7   0      281.52      266.50      7.80 o 
   3   7   0      167.74      152.17      6.88 o 
   4   7   0      189.70      236.17      9.57 o 
   5   7   0       35.71       48.14      6.66 o 
   6   7   0        2.75        2.31      4.00 o 
   7   7   0       35.22       51.73     10.47 o 
   8   7   0        9.66        8.05     11.25 o 
   0   8   0     1466.71     1737.87     38.08 o 
   1   8   0       25.58       21.97      3.26 o 
   2   8   0      324.20      324.63      9.50 o 
   3   8   0      162.12      157.29      7.34 o 
   4   8   0      207.09      238.80     10.33 o 
   5   8   0        5.23        6.48      4.12 o 
   6   8   0      416.82      413.77     17.06 o 
   7   8   0       35.53       61.68     13.53 o 
   8   8   0       71.14       53.32     23.27 o 
   1   9   0      253.19      250.67      7.87 o 
   2   9   0     2068.28     1994.99     36.80 o 
   3   9   0       99.47       82.72      6.86 o 
   4   9   0     1034.01     1008.66     25.14 o 
   5   9   0        0.03        1.92      5.32 o 
   6   9   0       26.98       19.21      8.36 o 
   7   9   0        0.06      -11.56     12.53 o 
   0  10   0     1408.27     1454.81     37.21 o 
   1  10   0      329.12      294.19      9.58 o 
   2  10   0      404.07      415.89     12.90 o 
   3  10   0      532.79      504.29     15.51 o 
   4  10   0       14.28       11.83      4.44 o 
   5  10   0      144.95      130.14      8.64 o 
   6  10   0       21.12       34.55     10.58 o 
   7  10   0        6.40        7.08      9.24 o 
   1  11   0       93.54      113.39      6.56 o 
   2  11   0        7.25        2.97      4.05 o 
   3  11   0      106.08      120.92      8.42 o 
   4  11   0        0.05       14.40      6.47 o 
   5  11   0      256.01      267.78     12.95 o 
   6  11   0        0.04       -6.15      7.64 o 
   7  11   0      123.37      110.20     16.25 o 
   0  12   0       34.06       46.66      7.34 o 
   1  12   0      249.56      206.98      8.97 o 
   2  12   0        6.90       16.50      4.69 o 
   3  12   0      259.78      259.34     14.71 o 
   4  12   0       71.25       65.41      7.16 o 
   5  12   0       52.08       69.23     10.24 o 
   6  12   0        8.27       -1.76      7.01 o 
   7  12   0        4.06       -2.45     13.42 o 
   1  13   0      736.06      728.42     18.98 o 
   2  13   0       14.42       13.63      4.20 o 
   3  13   0      224.46      217.98     10.75 o 
   4  13   0       11.04       19.38      5.57 o 
   5  13   0       65.66       69.05     10.67 o 
   6  13   0       13.69        8.15     16.46 o 
   0  14   0       24.08       45.13      8.63 o 
   1  14   0        0.04        1.94      4.44 o 
   2  14   0      103.99       92.69      7.69 o 
   3  14   0       60.16       50.46      6.77 o 
   4  14   0       27.33       26.68      6.37 o 
   5  14   0        1.07       27.31     14.29 o 
   6  14   0       34.77       44.06     16.19 o 
   1  15   0      380.16      390.11     18.93 o 
   2  15   0        1.39       -3.85      5.15 o 
   3  15   0       89.62       77.51      9.06 o 
   4  15   0        4.82       -2.19      6.22 o 
   5  15   0        1.73        8.09     10.96 o 
   0  16   0        0.13       -6.75      8.60 o 
   1  16   0        4.24       28.03      7.64 o 
   2  16   0        3.27        6.46      6.44 o 
   3  16   0       85.11       85.16     11.24 o 
   4  16   0       41.62       33.24     12.01 o 
   5  16   0        5.11       11.10     11.91 o 
   1  17   0        1.69        1.62      5.30 o 
   2  17   0       66.66       58.19      9.38 o 
   3  17   0        4.18        7.34      6.93 o 
   4  17   0       86.93       84.96     18.39 o 
   0  18   0        5.27        7.10     11.03 o 
   1  18   0        0.10        5.49      7.15 o 
   2  18   0       10.01        3.44      6.12 o 
   3  18   0       14.12        4.97      9.52 o 
   1  19   0       82.90      111.76     14.59 o 
   2  19   0        8.97       21.70     11.90 o 
  -8   1   1      132.35      101.49     14.86 o 
  -7   1   1        0.32        4.47      5.95 o 
  -6   1   1      595.02      593.01     20.02 o 
  -5   1   1       17.13       22.20      8.49 o 
  -4   1   1     1525.71     1683.49     28.23 o 
  -3   1   1       61.10       58.66      3.07 o 
  -2   1   1     1060.98     1241.90     15.22 o 
  -1   1   1      125.20       99.92      1.34 o 
   1   1   1       37.94       32.69      1.48 o 
   2   1   1      531.92      560.17      8.75 o 
   3   1   1       28.82       48.43      3.66 o 
   4   1   1     1129.41     1135.10     21.81 o 
   5   1   1        1.94       -2.85      4.18 o 
   6   1   1      487.51      442.94     15.97 o 
   7   1   1        0.01       -2.46      4.42 o 
   8   1   1       58.76        7.38     18.32 o 
  -8   2   1        2.81        5.35     11.48 o 
  -7   2   1        1.16       -0.13      5.56 o 
  -6   2   1      195.74      167.85      8.82 o 
  -5   2   1       28.40       21.31      4.58 o 
  -4   2   1     1233.02     1364.06     24.10 o 
  -3   2   1      536.73      476.58      9.04 o 
  -2   2   1     3453.77     3578.29     37.10 o 
  -1   2   1     3697.63     3613.25     32.21 o 
   0   2   1     1013.60     1012.44     11.40 o 
   1   2   1      541.80      565.56      6.92 o 
   2   2   1     5650.23     5557.80     72.66 o 
   3   2   1       17.77       35.60      6.44 o 
   4   2   1     1008.29     1040.32     20.32 o 
   5   2   1        5.02        2.04      3.03 o 
   6   2   1       14.85       22.74      7.24 o 
   7   2   1        0.92        7.22      4.84 o 
   8   2   1        3.28       16.84      9.07 o 
  -8   3   1        1.20       11.89     15.92 o 
  -7   3   1        4.05        1.80      8.36 o 
  -6   3   1       30.97       27.32      5.28 o 
  -5   3   1      107.57      130.71      8.07 o 
  -4   3   1      366.59      423.33     13.59 o 
  -3   3   1       13.15       34.29      3.15 o 
  -2   3   1     2520.82     2494.58     29.69 o 
  -1   3   1     6351.59     6508.79     59.71 o 
   0   3   1     5609.28     5732.50     54.84 o 
   1   3   1    10200.34     9862.89    102.10 o 
   2   3   1      191.02      132.16      3.69 o 
   3   3   1      180.12      205.33      5.71 o 
   4   3   1      433.46      363.15     10.62 o 
   5   3   1        2.37        2.35      3.79 o 
   6   3   1       93.97       81.60      7.26 o 
   7   3   1       38.45       42.32      6.55 o 
   8   3   1        5.45       -2.63      7.02 o 
  -8   4   1        1.19       21.27     13.40 o 
  -7   4   1       44.95       64.13      8.65 o 
  -6   4   1       57.49       69.26     10.22 o 
  -5   4   1       51.65       53.19      4.97 o 
  -4   4   1        7.04       -2.25      3.40 o 
  -3   4   1     1316.16     1241.32     20.31 o 
  -2   4   1      333.67      389.77     10.83 o 
  -1   4   1     7101.47     6681.65     68.19 o 
   0   4   1     3818.65     4003.68     35.47 o 
   1   4   1      234.93      247.70     11.62 o 
   2   4   1       33.37       15.60      3.10 o 
   3   4   1     1375.15     1377.13     22.15 o 
   4   4   1      417.51      405.36     11.33 o 
   5   4   1      475.78      473.79     14.76 o 
   6   4   1      240.81      207.48     10.58 o 
   7   4   1       10.87        4.66      5.71 o 
   8   4   1       47.51       42.45     14.98 o 
  -8   5   1        9.58       19.89     14.13 o 
  -7   5   1      174.48      150.26     12.12 o 
  -6   5   1        0.67       -1.72      6.26 o 
  -5   5   1      829.27      837.17     22.08 o 
  -4   5   1       90.53      107.45      8.98 o 
  -3   5   1     1191.22     1124.13     20.62 o 
  -2   5   1      644.21      479.81     10.20 o 
  -1   5   1      191.82      211.73      7.57 o 
   0   5   1     2088.04     1949.27     27.15 o 
   1   5   1     2848.93     2614.75     30.06 o 
   2   5   1       62.79       45.41      2.97 o 
   3   5   1       72.83       66.17      6.31 o 
   4   5   1        0.24       10.93      5.45 o 
   5   5   1       54.59       48.68      5.44 o 
   6   5   1        6.63        8.86      6.68 o 
   7   5   1      119.63       99.89     13.27 o 
   8   5   1       12.56        6.74      7.21 o 
  -8   6   1        2.00       -0.38      9.85 o 
  -7   6   1       32.34       28.96      7.77 o 
  -6   6   1       38.64       46.99      7.03 o 
  -5   6   1       73.89       86.68      7.60 o 
  -4   6   1       85.85      108.15      6.80 o 
  -3   6   1      246.58      248.13      8.04 o 
  -2   6   1      281.34      256.19      7.65 o 
  -1   6   1      472.12      338.06      7.42 o 
   0   6   1     1387.16     1257.12     20.47 o 
   1   6   1      275.63      293.51      6.40 o 
   2   6   1      341.89      336.23      7.94 o 
   3   6   1      326.44      266.12      7.93 o 
   4   6   1       60.72       77.27      5.52 o 
   5   6   1      191.33      181.36      9.49 o 
   6   6   1        9.70        8.82      7.18 o 
   7   6   1       46.78       55.26     11.37 o 
   8   6   1        0.15       -7.87      8.52 o 
  -8   7   1       16.68       22.08     14.85 o 
  -7   7   1       10.59        1.15      7.40 o 
  -6   7   1       55.44       85.43      9.85 o 
  -5   7   1        9.92        5.26      4.05 o 
  -4   7   1       60.49       58.92      5.35 o 
  -3   7   1       21.96       30.38      4.23 o 
  -2   7   1      309.35      273.88      8.56 o 
  -1   7   1      536.38      580.34     11.82 o 
   0   7   1     2517.12     2609.94     33.86 o 
   1   7   1     2132.76     2111.01     28.76 o 
   2   7   1       54.87       26.46      3.86 o 
   3   7   1       18.79       40.39      5.28 o 
   4   7   1      195.95      172.47      7.83 o 
   5   7   1      123.42      124.61      7.80 o 
   6   7   1      286.05      222.26     15.79 o 
   7   7   1       16.63       40.68     11.45 o 
   8   7   1       17.39        2.84      7.38 o 
  -8   8   1       12.29        9.16     13.39 o 
  -7   8   1        0.18       -0.54      8.47 o 
  -6   8   1      175.75      142.22     11.31 o 
  -5   8   1       29.57       28.37      8.24 o 
  -4   8   1      230.03      247.99     10.38 o 
  -3   8   1        8.18       25.10      5.06 o 
  -2   8   1      126.43      111.43      6.19 o 
  -1   8   1     1519.46     1415.89     24.24 o 
   0   8   1     1922.93     1903.43     28.11 o 
   1   8   1      206.12      217.75      6.21 o 
   2   8   1      302.31      320.31      8.82 o 
   3   8   1        1.44       -0.50      2.80 o 
   4   8   1        1.78       -1.45      3.14 o 
   5   8   1       18.30       13.76      4.40 o 
   6   8   1       19.28       17.74      7.03 o 
   7   8   1        3.72        1.61      9.16 o 
   8   8   1       26.20       17.76     11.21 o 
  -7   9   1       43.72       19.40      9.95 o 
  -6   9   1       58.56       56.58     15.60 o 
  -5   9   1       61.90       57.38      6.21 o 
  -4   9   1      131.58      133.60      8.97 o 
  -3   9   1       44.42       50.05      5.44 o 
  -2   9   1      339.47      309.54     10.75 o 
  -1   9   1        2.28        4.25      2.84 o 
   0   9   1      334.18      244.10     10.34 o 
   1   9   1      358.09      318.40      8.52 o 
   2   9   1      318.07      269.24      8.97 o 
   3   9   1      136.54      104.41      6.33 o 
   4   9   1        6.28       -2.76      4.03 o 
   5   9   1       64.40       76.73     10.15 o 
   6   9   1        3.07        0.34      4.87 o 
   7   9   1       81.54       54.03     13.34 o 
  -7  10   1       20.16        7.39      7.82 o 
  -6  10   1        1.72        0.88      7.12 o 
  -5  10   1       64.99       61.50      8.16 o 
  -4  10   1      206.60      190.91     10.50 o 
  -3  10   1        0.43       -0.04      3.67 o 
  -2  10   1      344.72      369.32     12.24 o 
  -1  10   1      659.18      565.68     16.29 o 
   0  10   1      828.38      732.56     15.73 o 
   1  10   1      448.38      453.15     11.87 o 
   2  10   1       73.19       71.22      5.35 o 
   3  10   1       70.74       75.28      6.34 o 
   4  10   1       67.46       55.51      5.87 o 
   5  10   1        0.03       11.65      7.61 o 
   6  10   1       22.95       26.96      8.94 o 
   7  10   1        0.75        2.33      7.40 o 
  -7  11   1        2.72       -5.49      8.67 o 
  -6  11   1        0.35       -5.67      7.09 o 
  -5  11   1       81.86       79.61      8.18 o 
  -4  11   1      286.94      259.83     12.66 o 
  -3  11   1       65.06       72.62      7.27 o 
  -2  11   1      880.24      866.57     22.53 o 
  -1  11   1        8.77       14.74      3.80 o 
   0  11   1      258.58      335.76     10.76 o 
   1  11   1        2.08       15.91      8.10 o 
   2  11   1       66.22       51.06      5.57 o 
   3  11   1        3.90       -0.64      3.94 o 
   4  11   1       75.10       78.61      7.27 o 
   5  11   1      167.58      168.82     13.70 o 
   6  11   1        0.20        2.75      7.02 o 
   7  11   1       68.28       83.89     26.06 o 
  -7  12   1        0.19       -6.01      9.81 o 
  -6  12   1       19.84       17.26     10.00 o 
  -5  12   1      137.39      101.38     10.34 o 
  -4  12   1       58.75       57.56      6.83 o 
  -3  12   1     1523.19     1389.03     34.98 o 
  -2  12   1      104.34       97.01      7.85 o 
  -1  12   1     1078.08     1125.70     25.34 o 
   0  12   1      395.22      446.59     12.91 o 
   1  12   1      209.49      239.75     11.60 o 
   2  12   1      826.09      775.01     20.02 o 
   3  12   1       20.48       21.72      4.43 o 
   4  12   1      128.02      101.36      7.60 o 
   5  12   1       16.55       25.68     11.01 o 
   6  12   1        4.67       21.09     12.69 o 
   7  12   1       12.42       18.89     27.33 o 
  -6  13   1       52.32       68.31     13.56 o 
  -5  13   1       62.33       57.25      9.22 o 
  -4  13   1        3.09        0.31      4.00 o 
  -3  13   1       25.47       33.25      6.24 o 
  -2  13   1       12.92       13.68      4.69 o 
  -1  13   1      130.77      150.30      8.83 o 
   0  13   1      254.09      183.99     10.36 o 
   1  13   1      658.37      750.23     24.39 o 
   2  13   1      439.82      434.96     17.42 o 
   3  13   1      805.99      683.95     23.04 o 
   4  13   1      375.18      356.76     14.88 o 
   5  13   1       25.01       37.11     12.26 o 
   6  13   1       47.03       61.01     17.53 o 
  -6  14   1       23.40       15.23     12.79 o 
  -5  14   1       33.15       26.33     10.98 o 
  -4  14   1      115.97      117.51      9.83 o 
  -3  14   1       10.59       12.58      6.26 o 
  -2  14   1       33.82       26.31      5.40 o 
  -1  14   1        1.01        7.27      4.38 o 
   0  14   1        7.02       -0.46      3.71 o 
   1  14   1        4.28        3.32      5.28 o 
   2  14   1       12.73       11.45      7.28 o 
   3  14   1       91.01       96.96      9.94 o 
   4  14   1        0.38       -0.61      6.17 o 
   5  14   1      127.09      142.00     16.01 o 
   6  14   1       23.15       12.20     11.83 o 
  -5  15   1       26.64       27.70     14.23 o 
  -4  15   1      144.05      107.03     11.51 o 
  -3  15   1       55.53       50.93      9.01 o 
  -2  15   1      404.63      349.51     15.91 o 
  -1  15   1       55.20       54.62     10.00 o 
   0  15   1      202.83      225.02     12.21 o 
   1  15   1        4.77        0.43      4.02 o 
   2  15   1       84.19       96.74      9.47 o 
   3  15   1       39.76       48.53      8.75 o 
   4  15   1        7.21        1.58      8.55 o 
   5  15   1        1.62       -4.23      9.56 o 
  -5  16   1       11.78        7.00     10.38 o 
  -4  16   1        1.10       11.09     11.52 o 
  -3  16   1       47.15       27.20      8.14 o 
  -2  16   1       22.73       15.55      7.06 o 
  -1  16   1        4.50       11.75      5.99 o 
   0  16   1       95.34      108.99     12.64 o 
   1  16   1        0.98        0.55      4.95 o 
   2  16   1      134.44      132.90     12.29 o 
   3  16   1        0.23       -4.29      6.16 o 
   4  16   1       51.14       93.72     22.85 o 
   5  16   1        0.41       -7.65     12.73 o 
  -4  17   1       32.69       38.45     15.17 o 
  -3  17   1        1.47        0.98      5.13 o 
  -2  17   1       36.67       50.54      9.89 o 
  -1  17   1       12.69       20.54      8.95 o 
   0  17   1        2.69        4.36      6.80 o 
   1  17   1       21.91       38.64      8.92 o 
   2  17   1       29.03       24.87      9.73 o 
   3  17   1       18.27        6.53     10.10 o 
   4  17   1       20.79       30.93     13.74 o 
  -3  18   1       16.91        2.30      8.80 o 
  -2  18   1        0.14        1.96      5.87 o 
  -1  18   1        7.29       10.86      7.01 o 
   0  18   1        0.03        5.77      6.56 o 
   1  18   1        0.44       -1.20      4.92 o 
   2  18   1        0.02       -1.55      7.48 o 
   3  18   1        1.89       -1.67      8.09 o 
  -2  19   1       16.87       13.33      8.23 o 
  -1  19   1        0.52        4.54      6.69 o 
   0  19   1       29.40       34.78     10.47 o 
   1  19   1        0.18        3.57      6.30 o 
   2  19   1        3.60       13.80      9.97 o 
  -8   0   2       80.99       53.65     17.58 o 
  -7   0   2       71.88      128.02     30.42 o 
  -6   0   2      845.61      793.93     29.77 o 
  -5   0   2      402.70      436.20     29.93 o 
  -4   0   2     2114.72     2204.14    116.45 o 
  -3   0   2      309.23      335.82     15.37 o 
  -2   0   2     1248.24     1161.34     17.22 o 
  -1   0   2     4971.74     4899.06     40.68 o 
   0   0   2       49.56      107.23      1.96 o 
   1   0   2     3788.75     3644.51    119.09 o 
   2   0   2       20.49       30.53      3.55 o 
   3   0   2      983.14      895.12     24.08 o 
   4   0   2      169.90      192.86     10.79 o 
   5   0   2      567.75      468.57     20.47 o 
   6   0   2       27.82       43.08      8.68 o 
   7   0   2       75.60       54.42     10.39 o 
   8   0   2       47.22       19.98     13.20 o 
  -8   1   2        8.16        1.73      8.53 o 
  -7   1   2        2.46        5.80     11.19 o 
  -6   1   2       35.23       60.75      9.11 o 
  -5   1   2      169.21      213.14      8.13 o 
  -4   1   2       76.86       79.34      4.40 o 
  -3   1   2      336.22      301.31      6.08 o 
  -2   1   2     2678.96     2406.56     25.47 o 
  -1   1   2      595.25      600.40     11.88 o 
   0   1   2     8041.72     7688.00     42.25 o 
   1   1   2     3080.88     3650.87     78.17 o 
   2   1   2      142.25      139.77      5.36 o 
   3   1   2      623.07      546.83     10.55 o 
   4   1   2      454.05      416.51     11.41 o 
   5   1   2      181.03      157.54      8.47 o 
   6   1   2      236.66      179.11      9.52 o 
   7   1   2        2.63        9.53      6.07 o 
   8   1   2        5.26        4.03     10.26 o 
  -8   2   2       44.93       45.62     12.27 o 
  -7   2   2       39.25       46.28     12.46 o 
  -6   2   2       20.43       26.80      9.03 o 
  -5   2   2       53.82       76.79      5.59 o 
  -4   2   2       22.37       16.92      4.44 o 
  -3   2   2       76.39       72.74      3.35 o 
  -2   2   2       44.11       52.80      5.16 o 
  -1   2   2    10287.13     9493.65     75.15 o 
   0   2   2      634.31      707.58      6.95 o 
   1   2   2     9290.43     9700.68    168.23 o 
   2   2   2      985.78      926.35     23.14 o 
   3   2   2        0.01       10.58      3.45 o 
   4   2   2      388.37      361.04     10.67 o 
   5   2   2      103.62       87.58      6.87 o 
   6   2   2      139.45      118.40      8.35 o 
   7   2   2       54.03       52.83     11.23 o 
   8   2   2        1.86        7.48     11.22 o 
  -8   3   2        4.98        5.60     10.17 o 
  -7   3   2        0.68        1.56      6.23 o 
  -6   3   2      159.85      191.12     12.62 o 
  -5   3   2       32.49       61.51      5.35 o 
  -4   3   2      692.56      695.77     13.94 o 
  -3   3   2       16.70       10.65      3.26 o 
  -2   3   2      357.86      442.41     11.21 o 
  -1   3   2       48.98       58.68      2.80 o 
   0   3   2     3762.04     3758.71     40.35 o 
   1   3   2      407.24      491.96      7.59 o 
   2   3   2      616.21      672.12     17.35 o 
   3   3   2        0.44        7.82      2.54 o 
   4   3   2       15.25       38.19      3.87 o 
   5   3   2       84.99       88.90      6.19 o 
   6   3   2       21.59       22.90      5.35 o 
   7   3   2        1.55       -1.38      5.28 o 
   8   3   2        0.46        5.00      9.39 o 
  -8   4   2        2.14        0.55     17.91 o 
  -7   4   2        2.19        6.74      5.55 o 
  -6   4   2        3.40       12.40      6.23 o 
  -5   4   2        6.22       11.25      4.13 o 
  -4   4   2       72.47       52.14      6.29 o 
  -3   4   2       28.44       27.47      2.81 o 
  -2   4   2       67.69       64.82      4.51 o 
  -1   4   2       23.50       25.92      2.67 o 
   0   4   2        1.16        4.72      2.09 o 
   1   4   2       94.92      118.90      3.30 o 
   2   4   2        1.89        4.42      4.11 o 
   3   4   2      628.51      519.61     14.63 o 
   4   4   2        0.17        0.31      2.77 o 
   5   4   2       56.24       41.64      5.20 o 
   6   4   2       40.85       38.16      7.89 o 
   7   4   2       12.32       19.14      7.47 o 
   8   4   2        1.22       -7.76      7.76 o 
  -8   5   2        0.11        3.56     11.07 o 
  -7   5   2       43.62       53.95      7.96 o 
  -6   5   2       17.45       28.33      8.93 o 
  -5   5   2       14.27       22.65      4.23 o 
  -4   5   2       17.45       36.11      7.50 o 
  -3   5   2      133.07      111.70      4.80 o 
  -2   5   2       23.84       33.14      3.06 o 
  -1   5   2       26.22       47.53      3.08 o 
   0   5   2       73.66       71.93      4.40 o 
   1   5   2     1074.19     1050.95     13.81 o 
   2   5   2      662.25      724.94     13.68 o 
   3   5   2     1793.20     1863.86     27.56 o 
   4   5   2      210.71      199.96     10.58 o 
   5   5   2      156.24      194.78     15.61 o 
   6   5   2       13.37        9.14      5.77 o 
   7   5   2        8.21        1.06      5.47 o 
   8   5   2        0.08       -2.96      7.94 o 
  -8   6   2       19.30       37.29     22.80 o 
  -7   6   2        5.61        9.21     11.87 o 
  -6   6   2       34.54       34.49      8.65 o 
  -5   6   2        6.10       18.50     13.56 o 
  -4   6   2       56.31       64.27     10.60 o 
  -3   6   2       48.83       83.84      5.09 o 
  -2   6   2      190.54      141.77      5.51 o 
  -1   6   2       34.89       42.67      3.13 o 
   0   6   2        8.99       15.79      2.46 o 
   1   6   2        8.34       22.00      1.98 o 
   2   6   2      124.85      112.41      4.25 o 
   3   6   2        0.00        4.96      2.70 o 
   4   6   2      246.52      285.52      9.62 o 
   5   6   2       60.52       83.97     10.25 o 
   6   6   2       13.88       36.92      8.68 o 
   7   6   2       11.23       27.74      9.50 o 
   8   6   2        2.38        2.11      8.34 o 
  -8   7   2       14.56        2.29     11.21 o 
  -7   7   2        8.16        8.92      6.63 o 
  -6   7   2       50.11       74.31      8.87 o 
  -5   7   2      160.09      163.14     10.55 o 
  -4   7   2        8.40       14.13      3.69 o 
  -3   7   2      973.92     1016.74     21.88 o 
  -2   7   2        0.13       13.19      4.55 o 
  -1   7   2      783.06      789.70     14.80 o 
   0   7   2      572.44      676.03     10.38 o 
   1   7   2       49.65      103.84      4.24 o 
   2   7   2       78.94       98.15      4.05 o 
   3   7   2        1.22        8.74      3.57 o 
   4   7   2       16.62       36.76      5.29 o 
   5   7   2      147.42      115.87     10.90 o 
   6   7   2       18.51       42.41      9.59 o 
   7   7   2      107.44      101.31     12.01 o 
   8   7   2        3.01       22.78     11.57 o 
  -8   8   2        0.51       25.26     19.29 o 
  -7   8   2        9.35        4.44      8.59 o 
  -6   8   2       32.85       30.55      7.07 o 
  -5   8   2       14.91       27.60      6.55 o 
  -4   8   2      189.75      198.41      9.77 o 
  -3   8   2       48.01       46.98      5.25 o 
  -2   8   2        0.36        9.83      3.36 o 
  -1   8   2      210.14      166.59      6.12 o 
   0   8   2      649.62      599.14     14.37 o 
   1   8   2       15.90       15.65      2.11 o 
   2   8   2      450.28      405.28      9.86 o 
   3   8   2       51.29       55.90      4.08 o 
   4   8   2       34.13       53.91      7.58 o 
   5   8   2      102.99      133.90     11.94 o 
   6   8   2       34.73       30.29      9.54 o 
   7   8   2       13.21       17.21      9.78 o 
   8   8   2       15.72       33.99     12.03 o 
  -7   9   2        7.34       16.31      9.55 o 
  -6   9   2        5.46        5.69      5.63 o 
  -5   9   2       46.56       49.52      7.99 o 
  -4   9   2      107.11       83.94      7.50 o 
  -3   9   2      501.57      481.23     15.30 o 
  -2   9   2      883.03      809.22     19.73 o 
  -1   9   2       46.00       42.38      4.32 o 
   0   9   2      500.98      523.79     14.43 o 
   1   9   2      950.41      876.84     15.23 o 
   2   9   2       10.79       35.77      3.65 o 
   3   9   2      979.29      951.77     20.19 o 
   4   9   2       46.87       65.45      5.09 o 
   5   9   2      142.13      181.30     16.11 o 
   6   9   2       42.51       56.04     10.73 o 
   7   9   2        0.25       -5.32      8.22 o 
  -7  10   2       50.48       42.55     12.55 o 
  -6  10   2        6.13       13.74      5.98 o 
  -5  10   2       75.45      104.14      9.25 o 
  -4  10   2      411.33      410.11     14.40 o 
  -3  10   2      118.80      136.15      8.64 o 
  -2  10   2      685.05      640.54     17.29 o 
  -1  10   2     1360.18     1398.61     28.02 o 
   0  10   2       12.22        7.22      2.99 o 
   1  10   2     1136.43     1248.92     29.56 o 
   2  10   2      702.57      690.54     15.58 o 
   3  10   2      175.13      174.62      8.84 o 
   4  10   2      314.39      325.87     11.82 o 
   5  10   2        4.83        5.72      6.66 o 
   6  10   2        4.77       13.39      7.53 o 
   7  10   2       12.90        6.55      9.14 o 
  -7  11   2        0.98       -2.00      8.66 o 
  -6  11   2       92.19      104.75     15.07 o 
  -5  11   2       66.15       67.04      9.08 o 
  -4  11   2       54.08       61.14      6.95 o 
  -3  11   2      176.45      160.40      9.23 o 
  -2  11   2      123.57      120.84      8.42 o 
  -1  11   2        0.63        8.72      5.22 o 
   0  11   2      767.69      839.45     25.06 o 
   1  11   2      454.95      440.32     15.50 o 
   2  11   2      166.22      182.67      7.43 o 
   3  11   2      357.17      355.62     12.56 o 
   4  11   2       13.33       13.78      5.94 o 
   5  11   2      108.33       90.93     10.44 o 
   6  11   2       98.84       94.72     12.05 o 
   7  11   2        0.00        8.33     11.81 o 
  -7  12   2        9.91       19.31     11.53 o 
  -6  12   2       18.49       13.36      9.90 o 
  -5  12   2        0.33        1.81      5.20 o 
  -4  12   2      160.22      187.57     11.21 o 
  -3  12   2       45.16       41.38      6.44 o 
  -2  12   2      323.36      293.58     11.91 o 
  -1  12   2        4.30        9.00      4.87 o 
   0  12   2       27.61       46.15      7.84 o 
   1  12   2       73.43       54.16      6.89 o 
   2  12   2       55.97       61.73      7.81 o 
   3  12   2       61.06       52.88      6.42 o 
   4  12   2       38.50       52.07      7.70 o 
   5  12   2       33.75       41.96      9.57 o 
   6  12   2        2.85        0.46      8.05 o 
   7  12   2       20.40       10.58     33.19 o 
  -6  13   2        9.98       -2.23      9.82 o 
  -5  13   2       30.43       37.41      8.47 o 
  -4  13   2       45.77       26.10      6.19 o 
  -3  13   2        0.03       17.24      5.80 o 
  -2  13   2       42.45       37.37      5.77 o 
  -1  13   2        1.35        8.56      4.73 o 
   0  13   2       47.65       51.73      6.93 o 
   1  13   2       14.70       14.75      6.10 o 
   2  13   2        5.50       13.74      6.09 o 
   3  13   2      115.92       86.34      9.08 o 
   4  13   2       25.79       35.91      8.83 o 
   5  13   2       15.23        8.73      7.18 o 
   6  13   2        5.91       -0.62      8.26 o 
  -6  14   2        2.98       15.63     12.97 o 
  -5  14   2       42.66       27.33      8.03 o 
  -4  14   2       67.74       57.45      9.45 o 
  -3  14   2       15.48       21.49      9.03 o 
  -2  14   2      178.18      184.69     12.78 o 
  -1  14   2        5.48        4.83      4.33 o 
   0  14   2      113.60       90.84      8.41 o 
   1  14   2       14.26       21.22      6.57 o 
   2  14   2        3.74        4.55      5.40 o 
   3  14   2        6.13       15.09      5.43 o 
   4  14   2        1.46       -1.82      6.71 o 
   5  14   2       25.60       29.37     10.45 o 
   6  14   2        1.14       10.40     10.14 o 
  -5  15   2       17.41       14.29     12.45 o 
  -4  15   2        3.10       -0.21      5.57 o 
  -3  15   2       35.63       35.73      7.34 o 
  -2  15   2       87.80       81.85      8.30 o 
  -1  15   2        0.16       -3.02      5.19 o 
   0  15   2      141.20      142.39     10.03 o 
   1  15   2       13.45       37.13      8.46 o 
   2  15   2       95.53       81.58      8.95 o 
   3  15   2       27.11       39.10     13.71 o 
   4  15   2        0.19       -1.30      7.14 o 
   5  15   2        3.09        3.73      7.23 o 
  -5  16   2        0.19        8.08     20.12 o 
  -4  16   2        7.00       -4.64      6.85 o 
  -3  16   2       19.34       24.64      7.86 o 
  -2  16   2        3.51        2.70      8.05 o 
  -1  16   2       25.81       37.55      8.14 o 
   0  16   2       12.18       -0.13      4.08 o 
   1  16   2        2.58        5.49      4.81 o 
   2  16   2       48.83       41.94      7.87 o 
   3  16   2        8.39       30.90     11.47 o 
   4  16   2        9.32       -1.59      7.76 o 
   5  16   2       19.80       49.76     16.95 o 
  -4  17   2       24.96       30.33     15.30 o 
  -3  17   2       37.72       32.10      8.59 o 
  -2  17   2        0.49        1.11      5.62 o 
  -1  17   2        8.98        4.68      6.78 o 
   0  17   2        2.04       12.36      8.73 o 
   1  17   2        1.34        2.57      6.04 o 
   2  17   2        0.20       -1.59      6.89 o 
   3  17   2       25.30       22.68     11.15 o 
   4  17   2       32.66       27.30     20.19 o 
  -3  18   2        0.93        5.68      6.73 o 
  -2  18   2        8.97        7.05     11.57 o 
  -1  18   2       48.33       61.85     11.12 o 
   0  18   2       24.74       18.43      8.03 o 
   1  18   2       65.51       61.71     11.40 o 
   2  18   2      129.51      152.10     17.83 o 
   3  18   2       12.20        1.03      8.81 o 
  -2  19   2       47.03       61.45     10.51 o 
  -1  19   2        9.17        5.50      7.00 o 
   0  19   2       91.42      126.57     13.91 o 
   1  19   2       12.48       23.82     17.66 o 
   2  19   2       34.88       37.92     13.82 o 
  -8   1   3       16.49       13.69     10.31 o 
  -7   1   3       18.27       13.95      7.52 o 
  -6   1   3      176.71      179.04     14.46 o 
  -5   1   3       14.56       13.63      2.53 o 
  -4   1   3      194.55      209.74     13.52 o 
  -3   1   3       60.17       65.75      6.68 o 
  -2   1   3      969.62      957.95     15.58 o 
  -1   1   3     1045.99     1121.03     16.03 o 
   0   1   3     6018.16     6002.91     51.35 o 
   1   1   3      988.09     1040.93     38.04 o 
   2   1   3      675.38      659.10     12.90 o 
   3   1   3        7.57        9.13      3.57 o 
   4   1   3      236.07      239.19      8.34 o 
   5   1   3      129.54      126.78      7.84 o 
   6   1   3      279.51      279.90     13.09 o 
   7   1   3       19.84       16.39      7.06 o 
   8   1   3       61.64       64.35     27.52 o 
  -8   2   3       23.98       30.66     14.42 o 
  -7   2   3        1.28       15.00      8.37 o 
  -6   2   3        0.05       -2.95      5.29 o 
  -5   2   3      127.47      157.64      9.23 o 
  -4   2   3      843.82      831.49     31.51 o 
  -3   2   3      233.81      246.61      8.05 o 
  -2   2   3     3339.23     3249.24     45.79 o 
  -1   2   3        2.02       15.84      5.34 o 
   0   2   3       90.73       78.06      4.72 o 
   1   2   3     1228.35     1277.71     14.95 o 
   2   2   3     2469.86     2605.99     39.12 o 
   3   2   3      867.56      919.46     20.14 o 
   4   2   3     1008.28     1109.15     21.79 o 
   5   2   3       44.08       48.85      6.05 o 
   6   2   3       46.31       44.02      7.77 o 
   7   2   3        4.99        6.63      6.39 o 
   8   2   3       12.03       10.94      8.12 o 
  -8   3   3        0.11       -0.18      7.60 o 
  -7   3   3        0.05        1.70      5.81 o 
  -6   3   3       24.05       37.48      6.50 o 
  -5   3   3       64.26       72.34      8.49 o 
  -4   3   3       16.73       28.64      7.46 o 
  -3   3   3      717.92      732.36     19.71 o 
  -2   3   3     1527.07     1585.34     26.16 o 
  -1   3   3     1571.19     1396.52     27.44 o 
   0   3   3     6708.09     6692.39     62.22 o 
   1   3   3      760.58      749.42     12.78 o 
   2   3   3     2193.69     2335.60     40.46 o 
   3   3   3       66.55       62.84      5.07 o 
   4   3   3      147.21      195.35      8.26 o 
   5   3   3      147.47      144.99      7.59 o 
   6   3   3        2.09        0.99      4.43 o 
   7   3   3        2.35        8.40      8.09 o 
   8   3   3        2.05       -1.02      9.08 o 
  -8   4   3        0.87       12.35      9.86 o 
  -7   4   3       84.09       86.24     12.38 o 
  -6   4   3       24.65       22.02      6.42 o 
  -5   4   3      320.51      422.37     16.18 o 
  -4   4   3        3.27       -3.88      3.88 o 
  -3   4   3       17.10       32.33      2.88 o 
  -2   4   3       18.01        8.04      3.19 o 
  -1   4   3      173.48      139.31      4.84 o 
   0   4   3      209.80      157.87      5.60 o 
   1   4   3      130.44      114.82      3.91 o 
   2   4   3       23.48       39.58      4.03 o 
   3   4   3       81.21       61.47      3.52 o 
   4   4   3       30.57       51.14     14.32 o 
   5   4   3      184.87      186.34     12.53 o 
   6   4   3       55.01       58.04      8.19 o 
   7   4   3       97.57       92.98     12.85 o 
   8   4   3        3.44        0.63      8.99 o 
  -8   5   3        4.73       -9.77     11.19 o 
  -7   5   3       20.75       29.35      7.24 o 
  -6   5   3      118.20      163.56     11.68 o 
  -5   5   3        0.13        0.43      4.04 o 
  -4   5   3      606.61      771.10     22.54 o 
  -3   5   3       35.67       43.48      4.94 o 
  -2   5   3      692.64      937.45     16.21 o 
  -1   5   3       28.41       72.77      5.36 o 
   0   5   3      628.11      795.56     14.82 o 
   1   5   3      292.07      371.62      6.25 o 
   2   5   3      448.40      539.50     19.24 o 
   3   5   3      629.08      655.07     18.31 o 
   4   5   3      142.52      139.20     10.68 o 
   5   5   3      245.08      288.47     15.72 o 
   6   5   3       78.07       95.41     10.50 o 
   7   5   3        4.72        3.81      6.08 o 
   8   5   3       27.34       18.48     13.12 o 
  -8   6   3        3.91       -1.91     10.12 o 
  -7   6   3        6.17        0.63      5.21 o 
  -6   6   3        0.26        2.07      5.17 o 
  -5   6   3        0.07       21.83     13.03 o 
  -4   6   3      276.76      340.97     10.05 o 
  -3   6   3      381.08      334.91     12.54 o 
  -2   6   3      777.02      802.42     15.43 o 
  -1   6   3     1975.52     2070.66     29.05 o 
   0   6   3      577.41      533.85     12.48 o 
   1   6   3     2195.88     2389.19     28.58 o 
   2   6   3       19.24       22.64      1.93 o 
   3   6   3      381.23      534.40     17.40 o 
   4   6   3      161.17      192.06     12.43 o 
   5   6   3       27.94       46.20      8.43 o 
   6   6   3       37.41       39.78      8.57 o 
   7   6   3        1.05        7.41      6.97 o 
   8   6   3        8.01       -1.47     10.68 o 
  -8   7   3        2.88        6.61     12.25 o 
  -7   7   3        1.08        6.33      6.77 o 
  -6   7   3       51.13       87.45     11.59 o 
  -5   7   3        6.29       10.40      5.37 o 
  -4   7   3        0.05        3.02      3.36 o 
  -3   7   3      224.25      242.35     11.25 o 
  -2   7   3     1599.28     1586.49     28.83 o 
  -1   7   3      917.98      940.55     16.99 o 
   0   7   3     4077.36     4492.24     68.91 o 
   1   7   3      793.53      722.64     14.81 o 
   2   7   3     1186.35     1323.73     29.78 o 
   3   7   3        5.78       17.79      5.24 o 
   4   7   3       16.35       36.57      7.06 o 
   5   7   3       62.62       76.04     10.46 o 
   6   7   3       23.89       13.97      7.42 o 
   7   7   3        5.13        3.50      6.46 o 
   8   7   3        4.84       13.19     12.20 o 
  -8   8   3        1.79       24.50     24.54 o 
  -7   8   3       50.46       35.35      9.41 o 
  -6   8   3        0.66       -3.75      5.63 o 
  -5   8   3      328.21      378.18     17.43 o 
  -4   8   3       60.33       67.98      6.36 o 
  -3   8   3      360.75      405.37     12.94 o 
  -2   8   3       19.38       17.13      4.14 o 
  -1   8   3      165.04      244.45      7.56 o 
   0   8   3        6.21        1.24      3.30 o 
   1   8   3       31.70       58.08      8.03 o 
   2   8   3      147.08      173.33      5.87 o 
   3   8   3       73.90       67.95      4.25 o 
   4   8   3      256.99      286.63     14.83 o 
   5   8   3       15.91       22.80      7.23 o 
   6   8   3       85.26       62.87     11.37 o 
   7   8   3       17.94       21.23      8.93 o 
  -7   9   3        0.30        0.37      6.55 o 
  -6   9   3        0.86        1.17      5.25 o 
  -5   9   3        4.65       18.46      6.65 o 
  -4   9   3        2.48        1.68      3.41 o 
  -3   9   3        4.88        5.07      3.61 o 
  -2   9   3        1.08        5.62      3.61 o 
  -1   9   3        0.53        9.53      3.90 o 
   0   9   3       48.54       56.73      5.57 o 
   1   9   3       18.40       44.31      4.83 o 
   2   9   3       13.16       10.76      4.27 o 
   3   9   3       55.78       57.75      6.04 o 
   4   9   3        9.32       24.61      6.41 o 
   5   9   3       52.34       46.38      9.20 o 
   6   9   3        4.63        4.88      7.33 o 
   7   9   3       15.48       15.29     10.28 o 
  -7  10   3        1.21       -1.23      7.05 o 
  -6  10   3        1.29        2.94      5.64 o 
  -5  10   3       26.63       29.04      6.93 o 
  -4  10   3       91.66       66.32      6.82 o 
  -3  10   3      371.48      297.08     15.52 o 
  -2  10   3      341.17      303.33     11.70 o 
  -1  10   3      502.70      491.04     16.26 o 
   0  10   3      145.63      121.12      7.92 o 
   1  10   3       46.45       74.19      6.61 o 
   2  10   3      821.84      762.47     19.73 o 
   3  10   3       42.69       21.77      3.13 o 
   4  10   3      205.58      219.76     13.36 o 
   5  10   3        0.51       -1.17      5.74 o 
   6  10   3        0.13       -4.24      7.36 o 
   7  10   3        3.57        6.26      9.66 o 
  -7  11   3       23.89       15.92     11.81 o 
  -6  11   3       34.61       27.75      7.26 o 
  -5  11   3       21.66       36.63      8.73 o 
  -4  11   3       63.65       61.28      8.51 o 
  -3  11   3       29.75       30.28      5.99 o 
  -2  11   3       18.32       47.61      7.41 o 
  -1  11   3       84.91       82.89      7.50 o 
   0  11   3      496.73      502.21     16.92 o 
   1  11   3        9.52        4.62      6.49 o 
   2  11   3      248.32      239.59     12.47 o 
   3  11   3      112.81      113.21     10.53 o 
   4  11   3        7.13       12.88      8.28 o 
   5  11   3       41.79       52.53      9.20 o 
   6  11   3       44.79       65.07     13.19 o 
   7  11   3        4.28       -3.33     11.10 o 
  -6  12   3        0.20        0.39      5.23 o 
  -5  12   3       69.26       61.85      9.92 o 
  -4  12   3       62.67       53.07      6.93 o 
  -3  12   3       83.63       56.90      6.87 o 
  -2  12   3      416.05      394.25     16.75 o 
  -1  12   3       63.96       75.30      9.71 o 
   0  12   3       74.74       93.76      8.26 o 
   1  12   3      338.25      338.82     14.79 o 
   2  12   3       29.72       33.38      5.36 o 
   3  12   3      105.67       84.27      7.63 o 
   4  12   3       38.18       48.90     10.04 o 
   5  12   3       11.71       29.11     11.68 o 
   6  12   3        0.41        2.36      8.60 o 
  -6  13   3        2.12       -9.14      9.14 o 
  -5  13   3       82.13       69.49     10.51 o 
  -4  13   3       54.61       61.93      8.79 o 
  -3  13   3      698.15      654.79     23.54 o 
  -2  13   3       21.34       11.40      6.68 o 
  -1  13   3      465.42      471.83     17.92 o 
   0  13   3       94.17      101.01      8.69 o 
   1  13   3       19.70       11.21      5.17 o 
   2  13   3      338.58      308.90     13.97 o 
   3  13   3      183.04      182.86     14.53 o 
   4  13   3       72.77       80.47     11.70 o 
   5  13   3       26.31       50.51     11.76 o 
   6  13   3        2.02       -3.19     10.31 o 
  -6  14   3       17.96       12.62     12.25 o 
  -5  14   3       32.70       38.32     10.02 o 
  -4  14   3        6.97       -1.35      5.08 o 
  -3  14   3        1.36       -2.86      5.89 o 
  -2  14   3      132.17      135.57     11.28 o 
  -1  14   3      230.66      244.02     12.70 o 
   0  14   3       28.65       41.23      7.24 o 
   1  14   3      388.36      407.23     17.49 o 
   2  14   3       19.59       32.82      6.81 o 
   3  14   3       78.68       63.69     11.34 o 
   4  14   3       83.78       88.53     13.61 o 
   5  14   3       10.88        4.07      8.62 o 
   6  14   3       22.14       10.06     10.69 o 
  -5  15   3        2.17        4.97      7.70 o 
  -4  15   3       43.61       45.61      9.54 o 
  -3  15   3       41.15       57.58      8.31 o 
  -2  15   3        0.29       -3.83      4.81 o 
  -1  15   3       18.54       30.73      7.17 o 
   0  15   3       52.77       57.17      8.12 o 
   1  15   3       27.87       14.52      5.20 o 
   2  15   3      105.67      123.49     13.93 o 
   3  15   3       55.94       75.17     11.44 o 
   4  15   3       16.41        8.44      8.36 o 
   5  15   3       13.33       27.28     11.68 o 
  -5  16   3        7.45       -8.86     11.17 o 
  -4  16   3       70.66       74.45     13.75 o 
  -3  16   3       15.23        3.58      6.71 o 
  -2  16   3       75.57       79.40      8.71 o 
  -1  16   3        0.01        7.55      5.49 o 
   0  16   3        0.40        4.45      6.59 o 
   1  16   3       15.62       35.54     10.55 o 
   2  16   3       26.79       13.35      5.87 o 
   3  16   3       24.96       32.85      9.45 o 
   4  16   3       18.99       30.82     15.09 o 
   5  16   3        1.84       19.75     13.58 o 
  -4  17   3        0.86       -7.02      7.02 o 
  -3  17   3       26.52       22.97      8.94 o 
  -2  17   3        0.23       -4.50      6.59 o 
  -1  17   3       10.65        2.21      6.54 o 
   0  17   3        0.02       -2.57      5.15 o 
   1  17   3        0.04       -1.36      5.47 o 
   2  17   3        0.07        1.84      7.72 o 
   3  17   3        0.95        8.26      9.81 o 
   4  17   3        1.63       -9.56      9.56 o 
  -3  18   3        0.04       -7.78      8.87 o 
  -2  18   3        2.47       10.70      7.25 o 
  -1  18   3        4.35       -1.40      5.84 o 
   0  18   3        1.57        4.80      5.83 o 
   1  18   3        5.46       -1.37      8.26 o 
   2  18   3        6.45        9.49     10.86 o 
   3  18   3        5.48       16.64     12.09 o 
  -2  19   3        1.61       11.31      8.72 o 
  -1  19   3        0.23        5.90      7.03 o 
   0  19   3        1.80        4.78      7.25 o 
   1  19   3        3.21       19.19     23.23 o 
   2  19   3       22.09       38.06     13.41 o 
  -8   0   4        5.54        4.58     12.57 o 
  -7   0   4        4.42        0.02      7.16 o 
  -6   0   4      112.87      141.69     18.09 o 
  -5   0   4       92.12      131.12     18.66 o 
  -4   0   4       16.31       37.98     12.34 o 
  -3   0   4       50.59       39.77      2.42 o 
  -2   0   4     4315.12     4043.38     60.14 o 
  -1   0   4     2688.83     2455.37     38.51 o 
   0   0   4    12638.82    11797.09    157.75 o 
   1   0   4      438.67      507.32     15.39 o 
   2   0   4     4255.57     4183.79    109.24 o 
   3   0   4      305.39      387.61     18.67 o 
   4   0   4      147.10      158.44     16.06 o 
   5   0   4       81.01       68.16      9.23 o 
   6   0   4      188.15      182.33     33.69 o 
   7   0   4        1.34       -6.37     11.53 o 
   8   0   4        3.00        2.37      9.50 o 
  -8   1   4        0.02        4.70      7.90 o 
  -7   1   4       32.07       37.22     10.29 o 
  -6   1   4       55.46       93.02     12.61 o 
  -5   1   4       79.31       69.40      9.04 o 
  -4   1   4      846.78      968.24     20.70 o 
  -3   1   4      581.33      485.60     10.76 o 
  -2   1   4       79.64      122.11      6.23 o 
  -1   1   4      572.86      566.92      9.02 o 
   0   1   4       37.79       22.38      2.61 o 
   1   1   4      336.28      227.37      4.85 o 
   2   1   4      825.27      976.09     17.76 o 
   3   1   4      142.55      131.34      4.43 o 
   4   1   4      597.88      671.85     15.23 o 
   5   1   4      252.56      267.01     21.05 o 
   6   1   4       15.08       10.08      6.83 o 
   7   1   4       35.80       18.24      8.84 o 
   8   1   4        8.71       12.19      9.45 o 
  -8   2   4        9.10        8.33      8.57 o 
  -7   2   4       27.45       22.60      8.51 o 
  -6   2   4       76.63      102.95     11.55 o 
  -5   2   4      441.35      546.16     21.91 o 
  -4   2   4       15.61       22.37      3.96 o 
  -3   2   4      326.54      388.30     21.92 o 
  -2   2   4       24.38        0.74      2.41 o 
  -1   2   4        0.13       10.15      4.16 o 
   0   2   4        2.79        3.90      1.65 o 
   1   2   4      190.23      114.09      3.04 o 
   2   2   4        0.01        9.29      3.10 o 
   3   2   4       55.09       71.80      4.78 o 
   4   2   4      411.69      405.52     10.18 o 
   5   2   4       10.76       16.08      6.06 o 
   6   2   4      123.48      129.77     12.45 o 
   7   2   4        8.48       15.60      8.98 o 
   8   2   4        3.57        2.18      6.93 o 
  -8   3   4        0.04        5.05      8.12 o 
  -7   3   4        0.30        3.69      6.99 o 
  -6   3   4        0.32        8.64      5.41 o 
  -5   3   4        5.83       11.27      6.31 o 
  -4   3   4       11.96       10.85      4.07 o 
  -3   3   4      228.46      203.65     21.80 o 
  -2   3   4     1320.34     1007.70     25.55 o 
  -1   3   4      317.94      360.83     14.59 o 
   0   3   4       41.98       34.64      2.32 o 
   1   3   4     1385.56     1271.82     19.26 o 
   2   3   4      634.29      612.11     14.49 o 
   3   3   4       46.71       48.74      5.44 o 
   4   3   4       80.22       51.07      8.53 o 
   5   3   4       47.31       59.03      9.93 o 
   6   3   4        3.96       10.37      6.97 o 
   7   3   4        1.25       10.42      9.73 o 
   8   3   4        3.08       -4.89      8.56 o 
  -8   4   4        5.39       10.22     11.86 o 
  -7   4   4        3.29       16.77      8.91 o 
  -6   4   4        9.62        4.87      4.72 o 
  -5   4   4       14.51       16.72      5.37 o 
  -4   4   4       65.53       83.23      7.08 o 
  -3   4   4      494.63      479.07     14.80 o 
  -2   4   4       10.15        8.32      3.63 o 
  -1   4   4      450.32      390.87     10.64 o 
   0   4   4       46.26       43.09      3.71 o 
   1   4   4       92.35       45.91      3.86 o 
   2   4   4       51.12       40.81      4.54 o 
   3   4   4       45.53       62.25      6.25 o 
   4   4   4        7.33       13.90      6.69 o 
   5   4   4       60.11       78.64      8.94 o 
   6   4   4        3.72       -0.38      6.92 o 
   7   4   4        7.28       10.18      7.02 o 
   8   4   4        1.64       -0.02      8.47 o 
  -8   5   4        0.13       -2.03      7.65 o 
  -7   5   4        0.22       -6.82      8.11 o 
  -6   5   4        0.12       -3.04      5.03 o 
  -5   5   4       35.31       41.78      7.85 o 
  -4   5   4       10.49       21.01      6.58 o 
  -3   5   4      243.12      330.25     12.01 o 
  -2   5   4      443.61      347.78      8.00 o 
  -1   5   4     1259.97     1295.16     19.17 o 
   0   5   4        3.47        5.22      2.44 o 
   1   5   4      137.78      201.78      6.45 o 
   2   5   4       82.00       62.48      5.68 o 
   3   5   4       22.84       23.35      5.31 o 
   4   5   4       18.72       26.45      6.64 o 
   5   5   4       18.26       12.97      5.93 o 
   6   5   4       50.01       56.54     10.16 o 
   7   5   4        5.83        1.33      6.31 o 
   8   5   4        6.38       13.93     21.55 o 
  -8   6   4        0.16        3.95     10.65 o 
  -7   6   4        4.01       -1.47      6.55 o 
  -6   6   4        5.93        4.27      5.20 o 
  -5   6   4        0.09        4.48      5.06 o 
  -4   6   4       11.40       12.39      5.15 o 
  -3   6   4       66.66       43.48      3.78 o 
  -2   6   4       26.45       47.73      5.14 o 
  -1   6   4       82.47      156.22      5.55 o 
   0   6   4       11.21       11.69      2.97 o 
   1   6   4     1501.57     1336.00     22.52 o 
   2   6   4        6.59        5.09      3.13 o 
   3   6   4      534.78      562.64     16.75 o 
   4   6   4        0.01        0.48      4.21 o 
   5   6   4       19.15       26.35      8.28 o 
   6   6   4        0.77       13.03     11.49 o 
   7   6   4        0.32       10.42      7.00 o 
   8   6   4        1.02       -4.36     13.17 o 
  -8   7   4        7.49       10.77     14.78 o 
  -7   7   4       35.61       14.17      8.79 o 
  -6   7   4        7.34        1.55      5.24 o 
  -5   7   4       54.04       57.85      8.38 o 
  -4   7   4       11.06       28.09      6.34 o 
  -3   7   4       41.23       33.21      4.02 o 
  -2   7   4      116.22       71.92      5.16 o 
  -1   7   4       81.26      127.77      7.27 o 
   0   7   4      131.72      132.42      6.55 o 
   1   7   4      357.24      341.01      9.57 o 
   2   7   4      597.64      614.72     11.05 o 
   3   7   4      221.81      229.20     11.27 o 
   4   7   4       94.67      123.68     10.62 o 
   5   7   4       79.08       74.39     11.31 o 
   6   7   4        1.36        4.28      5.61 o 
   7   7   4       13.84       19.35     12.18 o 
  -7   8   4        7.84       -5.57      8.14 o 
  -6   8   4       56.43       62.78     11.82 o 
  -5   8   4       92.92      104.99      9.98 o 
  -4   8   4       16.98       25.58      6.52 o 
  -3   8   4      340.73      367.95     11.98 o 
  -2   8   4      332.13      377.71     16.61 o 
  -1   8   4       82.23       83.19      6.64 o 
   0   8   4      805.12      775.43     18.57 o 
   1   8   4       18.82       19.58      9.57 o 
   2   8   4      102.97      115.67      5.81 o 
   3   8   4        6.53       17.18      6.22 o 
   4   8   4       62.45       77.36      8.71 o 
   5   8   4       32.09       31.18      7.76 o 
   6   8   4       55.07       91.10     13.04 o 
   7   8   4       31.99       27.85     10.48 o 
  -7   9   4        5.83        8.27      8.97 o 
  -6   9   4       38.00       54.65     10.15 o 
  -5   9   4        0.23        5.13      6.36 o 
  -4   9   4      600.20      658.84     48.14 o 
  -3   9   4      242.97      253.35     11.37 o 
  -2   9   4      731.39      692.14     18.42 o 
  -1   9   4      586.80      586.38     17.27 o 
   0   9   4       44.80       49.07      5.53 o 
   1   9   4      220.33      244.67      9.56 o 
   2   9   4      913.08      911.33     20.56 o 
   3   9   4        0.06        1.78      4.73 o 
   4   9   4      213.57      234.77     14.30 o 
   5   9   4       30.24       60.64     10.32 o 
   6   9   4        3.46        8.72      7.17 o 
   7   9   4        4.97       12.17     10.60 o 
  -7  10   4        2.22       -1.43     10.29 o 
  -6  10   4       31.17       41.26     10.28 o 
  -5  10   4       51.31       58.77      9.89 o 
  -4  10   4        5.67        6.18      4.96 o 
  -3  10   4      248.62      232.14     11.85 o 
  -2  10   4      499.01      532.99     15.90 o 
  -1  10   4       11.32       30.37      5.36 o 
   0  10   4      388.91      390.88     14.54 o 
   1  10   4      792.35      750.16     21.54 o 
   2  10   4        5.57       18.01      5.37 o 
   3  10   4      815.64      858.89     32.31 o 
   4  10   4      125.38      139.09     11.56 o 
   5  10   4       75.71       78.67     10.69 o 
   6  10   4       67.76       92.87     15.40 o 
   7  10   4        0.13      -10.00     11.18 o 
  -7  11   4       13.70       34.76     14.83 o 
  -6  11   4        8.88       14.25      7.82 o 
  -5  11   4       12.12       11.88      7.84 o 
  -4  11   4      102.21      125.79     11.20 o 
  -3  11   4      162.83      157.22      9.57 o 
  -2  11   4        0.82        5.15      5.60 o 
  -1  11   4      675.80      693.49     22.21 o 
   0  11   4      119.34      118.83      9.22 o 
   1  11   4      514.71      522.47     17.07 o 
   2  11   4      208.56      214.19      9.98 o 
   3  11   4        2.13       14.21      7.00 o 
   4  11   4       54.20       71.75     10.53 o 
   5  11   4       69.53      104.43     14.01 o 
   6  11   4        0.20        2.50      7.36 o 
   7  11   4       20.09       -9.18     30.94 o 
  -6  12   4        0.16       13.46      7.97 o 
  -5  12   4       45.63       55.05      9.16 o 
  -4  12   4       36.73       45.49      8.72 o 
  -3  12   4      150.75      146.74     10.85 o 
  -2  12   4       78.76       68.86      7.99 o 
  -1  12   4       45.45       55.06      6.92 o 
   0  12   4        0.60        1.18      5.26 o 
   1  12   4        7.65       16.11      8.10 o 
   2  12   4       15.94       16.77      8.15 o 
   3  12   4       92.01      106.73     12.33 o 
   4  12   4        8.19        6.64      7.03 o 
   5  12   4        3.95       -2.04      6.26 o 
   6  12   4        0.52        2.29      7.89 o 
  -6  13   4        1.01       14.24      8.38 o 
  -5  13   4        4.07        8.09     10.05 o 
  -4  13   4        3.79        8.57      9.79 o 
  -3  13   4        5.83       15.15      6.24 o 
  -2  13   4        7.91        8.15      6.36 o 
  -1  13   4       65.28       57.84      7.41 o 
   0  13   4       15.45       14.83      6.54 o 
   1  13   4        4.27        9.14     12.36 o 
   2  13   4       28.68       24.96      7.34 o 
   3  13   4        0.34        6.12      6.68 o 
   4  13   4        0.32        0.11      5.71 o 
   5  13   4        0.92        7.80     17.06 o 
   6  13   4        1.86        5.27      9.41 o 
  -6  14   4        0.09       -0.85      9.88 o 
  -5  14   4       14.38       10.25     14.31 o 
  -4  14   4        0.01       -0.92      5.86 o 
  -3  14   4       49.01       49.04      8.13 o 
  -2  14   4       21.96       30.98     14.47 o 
  -1  14   4       15.97       21.26      6.97 o 
   0  14   4       92.56      100.53     14.84 o 
   1  14   4       32.56       51.78     16.16 o 
   2  14   4        3.05       -4.12      5.61 o 
   3  14   4        2.02       10.69     12.82 o 
   4  14   4        0.12       -1.19      6.24 o 
   5  14   4        5.70       18.48      9.55 o 
  -5  15   4        9.41       15.17     16.34 o 
  -4  15   4        7.73       10.43      6.80 o 
  -3  15   4        3.29        0.69      4.70 o 
  -2  15   4       29.91       18.07      6.11 o 
  -1  15   4       46.38       66.05      8.71 o 
   0  15   4        6.03       -1.03      4.47 o 
   1  15   4        4.63        8.18      5.20 o 
   2  15   4       19.20       20.56     10.66 o 
   3  15   4       21.33       27.47     13.69 o 
   4  15   4        0.82        8.12      8.31 o 
   5  15   4       16.14       15.17      9.31 o 
  -4  16   4        9.20        7.96      8.16 o 
  -3  16   4        5.46        0.49      5.66 o 
  -2  16   4        1.98       -0.65      5.04 o 
  -1  16   4        0.59       -0.27      4.66 o 
   0  16   4       13.08       20.78      8.46 o 
   1  16   4       91.88       88.23     12.26 o 
   2  16   4       15.60       11.02      6.95 o 
   3  16   4       43.82       64.71     11.95 o 
   4  16   4       36.84       51.25     12.68 o 
  -4  17   4       30.72       45.60     11.05 o 
  -3  17   4        0.46        0.20      9.32 o 
  -2  17   4       48.30       48.80     10.93 o 
  -1  17   4       51.85       65.16     10.01 o 
   0  17   4        7.13        4.72      5.38 o 
   1  17   4       15.79        7.52      7.75 o 
   2  17   4       37.61       29.70     10.16 o 
   3  17   4        4.54       -1.05      8.42 o 
   4  17   4        2.36        6.94      9.29 o 
  -3  18   4       50.97       37.98     12.08 o 
  -2  18   4       93.70      110.28     14.29 o 
  -1  18   4       12.26        6.91      6.88 o 
   0  18   4      134.92      151.59     14.32 o 
   1  18   4       38.11       37.11     11.97 o 
   2  18   4       11.09        6.52      8.41 o 
   3  18   4       31.18       26.78     12.22 o 
  -1  19   4       86.57       95.23     12.18 o 
   0  19   4       53.19       75.67     14.09 o 
   1  19   4       44.77       57.68     14.98 o 
  -8   1   5        1.45        1.07      8.64 o 
  -7   1   5        3.22       17.15      8.24 o 
  -6   1   5        6.57       10.42      7.10 o 
  -5   1   5        4.48        6.74      5.60 o 
  -4   1   5        1.31       24.68      8.67 o 
  -3   1   5      910.02      957.14     19.75 o 
  -2   1   5       92.63       98.49      3.64 o 
  -1   1   5     7110.55     7815.22     88.70 o 
   0   1   5      599.47      626.68     10.10 o 
   1   1   5     7420.42     8094.25     87.97 o 
   2   1   5      102.06      106.51      5.08 o 
   3   1   5     1153.99     1176.59     34.89 o 
   4   1   5       50.80       58.72      5.27 o 
   5   1   5       42.12       45.35      6.89 o 
   6   1   5       19.07       26.38     12.72 o 
   7   1   5       13.62       16.57     14.47 o 
   8   1   5        0.43       -0.49      9.24 o 
  -8   2   5        2.35       -1.67      6.09 o 
  -7   2   5        1.45       14.05     10.69 o 
  -6   2   5       52.32       55.93     16.44 o 
  -5   2   5      131.06      137.86     12.53 o 
  -4   2   5      257.59      261.78      9.82 o 
  -3   2   5     1970.53     1966.95     37.12 o 
  -2   2   5      141.37      169.48      6.63 o 
  -1   2   5     1397.34     1553.14     21.82 o 
   0   2   5        7.47       24.13      2.51 o 
   1   2   5       10.95       45.64      5.58 o 
   2   2   5      571.19      581.72     14.07 o 
   3   2   5      875.08      932.43     22.91 o 
   4   2   5       44.08       58.97      6.99 o 
   5   2   5       88.41       96.24      9.06 o 
   6   2   5        7.42       14.28      7.79 o 
   7   2   5        2.52        4.05      7.76 o 
   8   2   5        5.82        3.84      8.82 o 
  -8   3   5        4.36        8.16      8.68 o 
  -7   3   5       74.54       79.86     11.96 o 
  -6   3   5        1.94        4.45     10.33 o 
  -5   3   5      556.52      563.76     18.59 o 
  -4   3   5      122.36      158.88      8.80 o 
  -3   3   5      252.50      335.21     15.29 o 
  -2   3   5       79.55       70.12      6.95 o 
  -1   3   5       15.89        9.94      2.03 o 
   0   3   5       70.83       58.21      3.16 o 
   1   3   5       96.11       64.92      2.89 o 
   2   3   5       49.25       57.23      5.72 o 
   3   3   5       60.94       58.79      6.15 o 
   4   3   5      397.55      456.90     17.08 o 
   5   3   5      370.17      373.41     17.68 o 
   6   3   5       46.12       36.87      7.77 o 
   7   3   5      113.44      135.79     19.62 o 
   8   3   5        0.02       -0.34      9.35 o 
  -8   4   5        0.34        1.47      7.26 o 
  -7   4   5       20.07       15.82      8.87 o 
  -6   4   5       16.44       50.59     16.21 o 
  -5   4   5        6.76       12.90      7.75 o 
  -4   4   5        0.70        0.32      4.07 o 
  -3   4   5      103.07      105.48      6.92 o 
  -2   4   5     1210.96     1184.68     24.74 o 
  -1   4   5        0.42        6.20      3.48 o 
   0   4   5      651.66      700.51     11.95 o 
   1   4   5      223.65      160.92      4.38 o 
   2   4   5      547.08      652.05     16.38 o 
   3   4   5      155.57      196.57     10.14 o 
   4   4   5        3.27        4.45      4.83 o 
   5   4   5       86.57      122.22     10.52 o 
   6   4   5       29.96       55.25      9.58 o 
   7   4   5        4.63       -5.21      9.44 o 
   8   4   5        3.94        4.49      9.89 o 
  -8   5   5        0.84        1.17      6.51 o 
  -7   5   5        1.82       -5.92      7.16 o 
  -6   5   5        2.97        9.28      6.75 o 
  -5   5   5       24.34       34.09      6.57 o 
  -4   5   5      393.83      432.43     15.88 o 
  -3   5   5      116.50       76.30      8.14 o 
  -2   5   5      123.48      146.51      5.43 o 
  -1   5   5      155.07      133.98      4.81 o 
   0   5   5        3.12        1.95      1.44 o 
   1   5   5      228.20      179.52      4.76 o 
   2   5   5       26.21       54.80      5.11 o 
   3   5   5      289.77      335.83     13.34 o 
   4   5   5      201.89      276.49     14.66 o 
   5   5   5        3.31       11.82      6.87 o 
   6   5   5        5.18       -0.04      4.78 o 
   7   5   5        1.69       12.39     15.00 o 
   8   5   5        4.40        5.92     11.92 o 
  -8   6   5       14.51       17.39     11.37 o 
  -7   6   5        0.18       -0.89      7.21 o 
  -6   6   5      132.88      138.25     11.77 o 
  -5   6   5       41.22       67.87     10.44 o 
  -4   6   5      296.78      308.67     14.39 o 
  -3   6   5      334.08      361.81     13.86 o 
  -2   6   5        9.54        1.43      2.78 o 
  -1   6   5        4.39        1.16      2.46 o 
   0   6   5       71.42       63.75      5.17 o 
   1   6   5      115.17       55.98      5.13 o 
   2   6   5       35.23       35.08      4.66 o 
   3   6   5      221.35      262.10     12.47 o 
   4   6   5       37.05       31.08      6.90 o 
   5   6   5      100.19      124.00     11.42 o 
   6   6   5       40.60       57.68     10.13 o 
   7   6   5        1.25       -1.28      6.17 o 
  -7   7   5       25.46       35.65     13.44 o 
  -6   7   5       25.61       32.11      7.66 o 
  -5   7   5      159.73      158.63     11.91 o 
  -4   7   5       31.23       44.48      6.94 o 
  -3   7   5       53.88       32.51      3.56 o 
  -2   7   5       16.22       29.99      5.84 o 
  -1   7   5      275.66      234.57      6.76 o 
   0   7   5      210.93      163.66      7.58 o 
   1   7   5      195.11      179.95     12.93 o 
   2   7   5       64.49       45.58      5.25 o 
   3   7   5       34.78       57.79      7.76 o 
   4   7   5      127.20      161.10     12.86 o 
   5   7   5       80.67       94.61     10.53 o 
   6   7   5       29.42       20.80      7.30 o 
   7   7   5       34.44       59.20     11.59 o 
  -7   8   5        1.10       -3.37      6.91 o 
  -6   8   5        2.39        1.06      6.97 o 
  -5   8   5       12.91       30.04      8.15 o 
  -4   8   5        0.00        1.95      4.46 o 
  -3   8   5      145.31      122.49      7.72 o 
  -2   8   5      255.62      201.81      9.99 o 
  -1   8   5        1.47        7.48      3.60 o 
   0   8   5       81.74      142.75      8.05 o 
   1   8   5      154.17       87.36     10.26 o 
   2   8   5      436.04      396.00     11.45 o 
   3   8   5       74.56       87.91      7.57 o 
   4   8   5       37.16       56.74      9.02 o 
   5   8   5       61.63       90.23     11.47 o 
   6   8   5        3.98        8.10      7.10 o 
   7   8   5        3.76       16.72     13.97 o 
  -7   9   5        0.25       -3.07      7.76 o 
  -6   9   5        7.02       10.92      7.16 o 
  -5   9   5        4.32       10.37      6.24 o 
  -4   9   5      102.12       86.48      9.24 o 
  -3   9   5       35.65       21.10      5.73 o 
  -2   9   5       12.16       24.37      5.60 o 
  -1   9   5        5.04        0.74      3.70 o 
   0   9   5       67.09       62.69      6.63 o 
   1   9   5        0.97        0.46      4.29 o 
   2   9   5       31.88       18.17      2.71 o 
   3   9   5      111.60      108.29      7.98 o 
   4   9   5       32.78       46.17      9.79 o 
   5   9   5       24.88       21.65      7.65 o 
   6   9   5        3.69       19.34      8.75 o 
   7   9   5        4.47        7.29      9.63 o 
  -7  10   5        2.64      -11.55     11.55 o 
  -6  10   5       15.33       15.34      9.09 o 
  -5  10   5        6.02        0.93      5.12 o 
  -4  10   5        4.50       -1.45      4.80 o 
  -3  10   5       95.42      118.42      9.14 o 
  -2  10   5       48.64       36.34      6.33 o 
  -1  10   5      173.37      142.65      9.89 o 
   0  10   5       77.11       65.28      8.48 o 
   1  10   5      428.30      296.44     11.55 o 
   2  10   5       18.89       18.87      3.64 o 
   3  10   5      167.27      153.50     13.53 o 
   4  10   5       31.59       17.83      8.15 o 
   5  10   5        0.28        3.05      7.21 o 
   6  10   5        1.96       -2.84      8.31 o 
   7  10   5        8.73        5.19     11.16 o 
  -7  11   5       12.20       20.20     18.93 o 
  -6  11   5        4.66       13.30      6.65 o 
  -5  11   5       23.41       32.01      8.13 o 
  -4  11   5       19.66       23.44      6.65 o 
  -3  11   5       26.86       14.46      6.00 o 
  -2  11   5      350.33      316.77     15.64 o 
  -1  11   5      315.65      315.44     14.21 o 
   0  11   5       84.34      106.60      9.38 o 
   1  11   5      612.52      624.83     19.81 o 
   2  11   5       36.10       27.13      4.42 o 
   3  11   5       14.14       10.13      6.90 o 
   4  11   5        1.58        3.95      6.94 o 
   5  11   5       22.37       28.30      9.89 o 
   6  11   5        0.21       -5.04      8.44 o 
  -6  12   5       50.66       39.33      9.60 o 
  -5  12   5        1.99        6.07      7.72 o 
  -4  12   5      103.52      101.69     12.77 o 
  -3  12   5      136.43      133.63     10.41 o 
  -2  12   5       20.15        7.14      5.50 o 
  -1  12   5      292.35      238.42     12.35 o 
   0  12   5      291.84      307.41     14.43 o 
   1  12   5       74.34       60.05      7.18 o 
   2  12   5       54.42       82.17     10.29 o 
   3  12   5      172.93      154.68     14.28 o 
   4  12   5       23.72       26.54     12.91 o 
   5  12   5       33.29       32.65     12.18 o 
   6  12   5       49.31       61.18     13.15 o 
  -6  13   5        2.46       -6.27      6.82 o 
  -5  13   5       15.48       27.38      8.27 o 
  -4  13   5       34.00       60.99     11.15 o 
  -3  13   5       33.78       21.75      7.10 o 
  -2  13   5      243.38      232.47     13.39 o 
  -1  13   5       59.19       70.20     10.97 o 
   0  13   5       10.27        9.37      5.50 o 
   1  13   5      291.82      283.05     13.82 o 
   2  13   5      555.91      500.33     25.50 o 
   3  13   5       65.54       56.98     10.67 o 
   4  13   5      229.03      230.98     19.53 o 
   5  13   5        0.15       -9.06      9.06 o 
   6  13   5       16.17       20.46     12.55 o 
  -5  14   5       11.54       15.21      7.37 o 
  -4  14   5        5.16       10.92      7.94 o 
  -3  14   5      101.82      104.49     11.54 o 
  -2  14   5       65.08       87.51     10.18 o 
  -1  14   5      141.23      121.25     10.30 o 
   0  14   5      582.82      573.83     22.02 o 
   1  14   5        0.94        1.75      3.92 o 
   2  14   5      274.78      261.63     19.56 o 
   3  14   5       29.43       47.21     11.25 o 
   4  14   5        3.82       -0.96      6.27 o 
   5  14   5        6.30        8.53     10.03 o 
  -5  15   5        8.84        7.70      8.10 o 
  -4  15   5       57.15       60.37     11.59 o 
  -3  15   5        8.73        7.63      8.96 o 
  -2  15   5      223.54      226.59     14.97 o 
  -1  15   5        8.35        9.67      5.53 o 
   0  15   5       75.14       91.48     14.79 o 
   1  15   5       36.27       58.36      7.99 o 
   2  15   5        2.41       -7.02      7.02 o 
   3  15   5        2.01        5.00      9.40 o 
   4  15   5        1.75        5.80      8.06 o 
   5  15   5        9.27       12.28     12.73 o 
  -4  16   5       12.62       25.33     15.27 o 
  -3  16   5       12.97       17.23      8.31 o 
  -2  16   5       10.31        1.86      5.69 o 
  -1  16   5        3.08        9.62      6.36 o 
   0  16   5        2.94       -0.92      4.29 o 
   1  16   5       22.77       14.67      8.47 o 
   2  16   5       12.47       23.10      9.27 o 
   3  16   5       48.44       66.77     12.30 o 
   4  16   5        0.26       -0.24      9.62 o 
  -3  17   5        0.10       -0.35      6.49 o 
  -2  17   5        0.38        0.96      6.44 o 
  -1  17   5        6.45        9.73      6.58 o 
   0  17   5        7.43       17.01      8.98 o 
   1  17   5       31.41       34.18      9.67 o 
   2  17   5       26.80       32.55     10.41 o 
   3  17   5       20.44       28.66     10.27 o 
  -2  18   5        0.32       -6.81      7.45 o 
  -1  18   5        6.05       -4.17      6.79 o 
   0  18   5        3.28        2.26      9.11 o 
   1  18   5        6.09       11.30     13.24 o 
   2  18   5        8.36       -2.68      7.85 o 
  -8   0   6        6.41        0.58      9.99 o 
  -7   0   6      138.10      122.48     40.15 o 
  -6   0   6      118.90      103.58     16.70 o 
  -5   0   6      506.33      424.20     32.01 o 
  -4   0   6      911.98      853.11     59.05 o 
  -3   0   6        0.75       20.28      3.06 o 
  -2   0   6       28.38       87.27      6.11 o 
  -1   0   6        4.17       22.72     12.20 o 
   0   0   6      873.13     1007.51     22.80 o 
   1   0   6      533.24      346.70     10.88 o 
   2   0   6       38.07       71.11      4.70 o 
   3   0   6      383.78      366.98     26.19 o 
   4   0   6       11.34        0.18      3.37 o 
   5   0   6      706.01      802.19     48.79 o 
   6   0   6       24.03       31.04     14.04 o 
   7   0   6       92.12       82.24     21.25 o 
   8   0   6        9.02       29.65     16.68 o 
  -8   1   6        2.22       -8.17     11.98 o 
  -7   1   6        0.56        0.54      5.65 o 
  -6   1   6       31.09       28.75      9.17 o 
  -5   1   6      245.74      255.44     16.44 o 
  -4   1   6       88.36       87.88     10.89 o 
  -3   1   6      255.11      238.01     12.85 o 
  -2   1   6      650.81      631.54     12.16 o 
  -1   1   6       84.45       52.60      3.46 o 
   0   1   6      307.22      312.99      7.41 o 
   1   1   6      156.97      225.03      5.99 o 
   2   1   6      294.67      220.39      5.60 o 
   3   1   6     1257.03     1297.93     53.31 o 
   4   1   6      239.44      256.67     10.83 o 
   5   1   6       61.63       62.16     10.46 o 
   6   1   6       23.78       44.32      9.87 o 
   7   1   6        0.09        5.63      8.09 o 
   8   1   6        1.86       10.06     10.87 o 
  -8   2   6        7.66       14.76     14.04 o 
  -7   2   6        3.19        1.11      6.38 o 
  -6   2   6        2.14        9.35      9.71 o 
  -5   2   6       16.48       36.22      8.07 o 
  -4   2   6      114.70       86.49     10.40 o 
  -3   2   6     1136.01     1045.05     23.62 o 
  -2   2   6      768.05      616.78     11.19 o 
  -1   2   6      894.85     1037.23     17.82 o 
   0   2   6      555.25      684.04     12.72 o 
   1   2   6     1841.59     1577.11     28.30 o 
   2   2   6     1149.13     1163.04     24.51 o 
   3   2   6       50.30       58.75      6.05 o 
   4   2   6      259.48      319.26     13.61 o 
   5   2   6       19.25       44.11      7.03 o 
   6   2   6        5.33        5.24      7.78 o 
   7   2   6        0.82        8.21      7.80 o 
   8   2   6        0.00       19.14     11.30 o 
  -8   3   6       11.83        0.06      6.94 o 
  -7   3   6        0.19       10.76      8.30 o 
  -6   3   6       51.29       59.08     12.66 o 
  -5   3   6       49.33       49.15      7.74 o 
  -4   3   6        3.70        0.74      3.48 o 
  -3   3   6        5.55       14.57      4.34 o 
  -2   3   6      176.87      169.36      4.96 o 
  -1   3   6       85.27       64.94      4.26 o 
   0   3   6       50.23       79.20      3.92 o 
   1   3   6      417.33      371.06      8.17 o 
   2   3   6       44.13       24.56      2.21 o 
   3   3   6       13.72       11.46      4.47 o 
   4   3   6      295.09      256.64     13.58 o 
   5   3   6       38.13       44.33      9.28 o 
   6   3   6       34.15       50.42      8.84 o 
   7   3   6        6.01       12.52      8.96 o 
   8   3   6        0.33       -9.07     10.59 o 
  -8   4   6        7.46        5.53      9.67 o 
  -7   4   6        4.20        8.39      7.64 o 
  -6   4   6       23.70       44.91     10.30 o 
  -5   4   6       34.87       21.43      5.21 o 
  -4   4   6      151.16      127.47      9.02 o 
  -3   4   6        1.77       20.83      5.33 o 
  -2   4   6        4.08       14.10      3.99 o 
  -1   4   6      511.95      459.10     19.84 o 
   0   4   6      360.53      347.67      8.36 o 
   1   4   6       17.12       51.14      5.07 o 
   2   4   6       64.88       85.85      5.97 o 
   3   4   6       18.49       17.69      5.26 o 
   4   4   6        0.71        3.28      4.94 o 
   5   4   6       12.64       24.63      7.77 o 
   6   4   6        1.51        6.68      6.19 o 
   7   4   6        1.38        4.41      8.89 o 
  -8   5   6       11.58       26.41     12.70 o 
  -7   5   6        2.02        8.47      9.79 o 
  -6   5   6        1.11        8.97      8.84 o 
  -5   5   6        0.10        3.93      5.73 o 
  -4   5   6        7.96       18.17      5.45 o 
  -3   5   6       30.00       48.30      6.35 o 
  -2   5   6      140.48      163.60      6.64 o 
  -1   5   6        3.49        3.86      2.40 o 
   0   5   6      102.91       98.87      4.37 o 
   1   5   6      447.04      421.22      9.00 o 
   2   5   6      205.37      176.09      8.72 o 
   3   5   6       25.10       35.68      6.27 o 
   4   5   6       24.68       34.61     13.34 o 
   5   5   6        0.65        6.11      6.01 o 
   6   5   6        6.56       10.70      7.03 o 
   7   5   6       15.31        4.71      7.65 o 
  -7   6   6        4.13        6.15      7.85 o 
  -6   6   6       77.68       72.69     11.09 o 
  -5   6   6        0.24        1.73      5.99 o 
  -4   6   6      214.66      259.93     13.02 o 
  -3   6   6        4.35        4.91      6.84 o 
  -2   6   6      444.01      392.29      9.96 o 
  -1   6   6       76.36       65.10      4.80 o 
   0   6   6       83.71       51.21      4.54 o 
   1   6   6        3.35        1.06      4.49 o 
   2   6   6      120.83      129.67      8.10 o 
   3   6   6        8.63        5.39      5.89 o 
   4   6   6       14.16       20.96      5.98 o 
   5   6   6        3.04       -4.16      5.82 o 
   6   6   6       61.87       54.85      9.96 o 
   7   6   6        0.98       10.23      9.07 o 
  -7   7   6        2.32       17.88     17.27 o 
  -6   7   6        2.15       -1.32      4.35 o 
  -5   7   6        0.07        3.58      4.90 o 
  -4   7   6        1.49       15.82      6.00 o 
  -3   7   6      112.29      140.65     10.11 o 
  -2   7   6      124.87      160.43      6.89 o 
  -1   7   6      140.04      111.46      5.15 o 
   0   7   6       89.11      104.52      8.06 o 
   1   7   6       36.33       43.91      4.31 o 
   2   7   6       61.14       43.82      5.40 o 
   3   7   6       12.04       26.48      8.47 o 
   4   7   6       37.06       66.91      7.55 o 
   5   7   6        4.67        0.65      5.32 o 
   6   7   6       12.25        6.45      6.13 o 
   7   7   6       10.16       11.25      9.30 o 
  -7   8   6        9.05        2.43      7.90 o 
  -6   8   6        9.10       -2.32      5.29 o 
  -5   8   6       19.77       36.47      7.04 o 
  -4   8   6        0.53       17.80      6.39 o 
  -3   8   6        1.99       11.47      6.02 o 
  -2   8   6       11.20       17.00      4.69 o 
  -1   8   6      224.50      214.42     10.89 o 
   0   8   6      459.52      472.71     14.80 o 
   1   8   6       70.24       77.59      6.32 o 
   2   8   6      580.06      622.95     26.20 o 
   3   8   6       54.38       80.22     10.56 o 
   4   8   6      105.59       96.17     10.39 o 
   5   8   6       79.14       93.34     11.81 o 
   6   8   6       16.09       29.05     10.84 o 
   7   8   6       13.50       10.81     15.85 o 
  -7   9   6        9.80       24.82     15.85 o 
  -6   9   6       20.85       24.07      8.00 o 
  -5   9   6      119.60      134.03     15.94 o 
  -4   9   6        0.02        1.68      4.94 o 
  -3   9   6      362.19      359.68     15.78 o 
  -2   9   6      112.89      145.57      7.46 o 
  -1   9   6        7.53       24.02      6.92 o 
   0   9   6       77.94       85.56      9.99 o 
   1   9   6      582.38      638.13     17.63 o 
   2   9   6       11.60        6.30      6.02 o 
   3   9   6      465.65      525.72     28.74 o 
   4   9   6       72.44       92.72     12.73 o 
   5   9   6        5.16       25.33     16.36 o 
   6   9   6       14.13       17.20     10.76 o 
   7   9   6       15.66       10.31     13.62 o 
  -7  10   6       12.56        8.21      9.47 o 
  -6  10   6       47.96       44.63     10.46 o 
  -5  10   6        0.10        5.66      5.46 o 
  -4  10   6      265.49      261.03     14.89 o 
  -3  10   6      322.54      352.15     15.30 o 
  -2  10   6      174.93      171.14     10.65 o 
  -1  10   6      785.23      798.06     23.64 o 
   0  10   6        7.77        4.30      4.12 o 
   1  10   6      286.68      292.07     12.35 o 
   2  10   6      224.31      254.05     16.92 o 
   3  10   6       25.49       38.88      9.22 o 
   4  10   6        1.60        8.56      8.09 o 
   5  10   6       65.51       76.06     12.85 o 
   6  10   6       56.88       50.00     14.63 o 
  -6  11   6        0.04        0.85      6.03 o 
  -5  11   6       37.14       48.39     13.03 o 
  -4  11   6       64.97       65.99      9.92 o 
  -3  11   6       45.62       58.12      9.20 o 
  -2  11   6      498.74      495.62     18.71 o 
  -1  11   6       47.51       62.81      7.47 o 
   0  11   6      672.15      650.58     21.08 o 
   1  11   6      280.24      268.31     16.70 o 
   2  11   6      150.85      145.99     13.68 o 
   3  11   6      246.78      230.29     16.30 o 
   4  11   6       47.14       75.84     12.00 o 
   5  11   6       17.19       19.45      9.05 o 
   6  11   6       27.66       15.14     10.43 o 
  -6  12   6        3.68       -0.35      6.17 o 
  -5  12   6        3.98        8.98      6.91 o 
  -4  12   6       58.30       71.35     10.74 o 
  -3  12   6        4.69        5.42      7.90 o 
  -2  12   6       44.84       73.57      9.22 o 
  -1  12   6        6.18       18.43      6.42 o 
   0  12   6        0.25       11.85      8.58 o 
   1  12   6        2.08       18.03      5.95 o 
   2  12   6      259.32      237.00     16.35 o 
   3  12   6       14.49       10.74      8.32 o 
   4  12   6      155.40      161.22     15.88 o 
   5  12   6       10.31        7.02      9.16 o 
   6  12   6       13.46       12.68     11.13 o 
  -6  13   6       10.23       12.45     11.91 o 
  -5  13   6        0.04        7.74      6.85 o 
  -4  13   6       39.80       40.78     10.08 o 
  -3  13   6        0.20       -3.12      6.01 o 
  -2  13   6       66.36       52.45      8.82 o 
  -1  13   6        7.60        7.11      4.96 o 
   0  13   6       22.88       25.20      6.26 o 
   1  13   6       71.46       47.23      6.96 o 
   2  13   6       10.27       11.01      7.81 o 
   3  13   6       11.07        2.43      8.34 o 
   4  13   6        5.44        7.96      7.64 o 
   5  13   6        4.85        2.77      8.19 o 
  -5  14   6        6.13       -1.82      7.05 o 
  -4  14   6       20.69       37.73     10.68 o 
  -3  14   6       12.75       11.54      7.15 o 
  -2  14   6       22.54       16.59      6.36 o 
  -1  14   6        2.29       17.28      6.75 o 
   0  14   6       36.65       39.67      6.97 o 
   1  14   6       24.80       11.13      5.05 o 
   2  14   6       13.99       11.89      7.70 o 
   3  14   6       32.82       35.63     12.37 o 
   4  14   6        0.20       -4.35      6.88 o 
   5  14   6       15.32        9.04      9.86 o 
  -4  15   6        7.27        1.38      6.34 o 
  -3  15   6        8.00       11.93      7.14 o 
  -2  15   6        7.79       11.99      7.63 o 
  -1  15   6        1.71        3.09      4.89 o 
   0  15   6       32.96       46.52      8.39 o 
   1  15   6        9.86       14.03      9.31 o 
   2  15   6       13.18       28.93     12.44 o 
   3  15   6        3.07       -6.42      7.46 o 
   4  15   6       22.09       32.75     10.82 o 
  -4  16   6        0.55        6.78      9.30 o 
  -3  16   6        3.64        6.62     11.16 o 
  -2  16   6        5.67       23.44     11.79 o 
  -1  16   6       64.27       43.57      9.32 o 
   0  16   6       34.11       40.92      8.22 o 
   1  16   6        4.07       21.98      9.57 o 
   2  16   6       40.28       42.91     11.07 o 
   3  16   6        0.28       -3.78      7.43 o 
   4  16   6        9.45        5.18      9.79 o 
  -3  17   6        5.35       -4.26      7.95 o 
  -2  17   6        7.40       20.73     10.77 o 
  -1  17   6        8.96       14.52      7.57 o 
   0  17   6       14.50       15.93      9.37 o 
   1  17   6       86.95       79.90     13.28 o 
   2  17   6        5.63        8.17      8.19 o 
   3  17   6       11.93       13.25     11.06 o 
  -1  18   6      105.35      107.51     22.09 o 
   0  18   6       17.64       13.50     15.09 o 
   1  18   6        5.71        5.08      8.34 o 
  -8   1   7        0.07       17.50      9.92 o 
  -7   1   7       72.67       79.51     12.76 o 
  -6   1   7       11.93        5.08      7.16 o 
  -5   1   7      276.70      287.26     18.11 o 
  -4   1   7        5.80        6.71      5.90 o 
  -3   1   7      392.41      387.77     12.42 o 
  -2   1   7      320.58      333.66      9.02 o 
  -1   1   7       64.32       79.24      4.75 o 
   0   1   7      929.12     1000.87     17.90 o 
   1   1   7        9.69       10.64      2.94 o 
   2   1   7      259.88      272.07      8.07 o 
   3   1   7        7.28       10.66      5.89 o 
   4   1   7       24.06       25.10      5.25 o 
   5   1   7       39.29       45.63      9.64 o 
   6   1   7       20.90       24.23     10.19 o 
   7   1   7       21.19       31.91     14.27 o 
  -8   2   7        4.96        9.22     10.31 o 
  -7   2   7       11.28       30.35      9.86 o 
  -6   2   7        0.18        8.35      7.72 o 
  -5   2   7        7.14        5.27      6.74 o 
  -4   2   7      298.97      265.45     10.77 o 
  -3   2   7       78.65       89.95      6.45 o 
  -2   2   7      666.92      692.38     14.19 o 
  -1   2   7      151.43      166.24      6.37 o 
   0   2   7       28.37       29.13      3.57 o 
   1   2   7        1.55        1.61      2.81 o 
   2   2   7      503.62      483.36     16.29 o 
   3   2   7      112.96      121.05      9.43 o 
   4   2   7      278.77      277.90     12.86 o 
   5   2   7      140.87      136.86     11.44 o 
   6   2   7        0.07       16.65     10.42 o 
   7   2   7       25.22       20.64     10.41 o 
  -8   3   7        6.46        2.40      8.56 o 
  -7   3   7       15.91       19.99     10.08 o 
  -6   3   7       74.83       68.82     11.81 o 
  -5   3   7        6.62       12.07      7.27 o 
  -4   3   7      104.65      122.92      8.18 o 
  -3   3   7      271.09      260.31     15.99 o 
  -2   3   7      272.63      228.64      6.76 o 
  -1   3   7      107.03      139.44      7.19 o 
   0   3   7     1254.94     1316.22     23.06 o 
   1   3   7        0.57        5.83      2.60 o 
   2   3   7     1032.65      943.83     24.77 o 
   3   3   7      303.45      287.42     12.19 o 
   4   3   7        0.09        4.06      4.72 o 
   5   3   7       79.29       86.77      9.15 o 
   6   3   7       13.10       16.33     11.60 o 
   7   3   7        4.47       18.33     10.72 o 
  -7   4   7       14.76       23.02      9.68 o 
  -6   4   7       10.43       11.11      8.68 o 
  -5   4   7      236.62      211.93     15.71 o 
  -4   4   7       48.52       35.39      5.83 o 
  -3   4   7       97.10      111.04      8.44 o 
  -2   4   7       62.63       92.39      4.62 o 
  -1   4   7       77.28      126.65      6.91 o 
   0   4   7       16.50       19.32      3.26 o 
   1   4   7      819.16      794.49     15.17 o 
   2   4   7      192.57      226.67      9.94 o 
   3   4   7      321.03      371.78     15.09 o 
   4   4   7      340.26      382.66     17.08 o 
   5   4   7        1.45       -3.82      5.41 o 
   6   4   7       38.64       42.36     11.42 o 
   7   4   7        1.38       10.72     10.67 o 
  -7   5   7       17.70       11.48      9.10 o 
  -6   5   7        9.78       16.45      8.14 o 
  -5   5   7        0.21       -1.02      4.12 o 
  -4   5   7       32.53       51.68      9.13 o 
  -3   5   7      102.55      110.78      8.42 o 
  -2   5   7       28.29       16.27      2.95 o 
  -1   5   7        8.38       16.99      4.60 o 
   0   5   7        0.13        0.89      2.96 o 
   1   5   7        0.03        5.85      2.71 o 
   2   5   7       30.76       22.91      4.88 o 
   3   5   7      404.20      396.46     16.54 o 
   4   5   7      110.05      116.85     10.52 o 
   5   5   7       90.58      105.04     13.33 o 
   6   5   7       37.50       61.67     13.57 o 
   7   5   7        9.61        6.81     11.39 o 
  -7   6   7        3.49       -0.13      7.86 o 
  -6   6   7       26.17       33.18     10.51 o 
  -5   6   7        5.19        0.48      6.30 o 
  -4   6   7      360.06      310.18     14.93 o 
  -3   6   7      127.39      126.64      9.48 o 
  -2   6   7      287.42      353.22     10.74 o 
  -1   6   7      273.15      344.51     10.24 o 
   0   6   7      164.76      148.75      6.10 o 
   1   6   7      245.13      255.22      9.43 o 
   2   6   7        1.74        6.07      3.74 o 
   3   6   7        1.70       -1.98      4.30 o 
   4   6   7        5.72        7.87      5.77 o 
   5   6   7       54.33       56.05      9.50 o 
   6   6   7       29.62       49.82      9.36 o 
   7   6   7        4.22       12.25     10.26 o 
  -7   7   7       11.27       16.11     10.91 o 
  -6   7   7       58.90       52.40     11.62 o 
  -5   7   7       79.69       81.78     10.97 o 
  -4   7   7       59.83       65.43      8.39 o 
  -3   7   7      184.40      174.57     10.69 o 
  -2   7   7      138.33      111.81      6.04 o 
  -1   7   7        0.16        3.54      2.66 o 
   0   7   7      138.39      163.13      8.84 o 
   1   7   7        0.75        6.64      3.18 o 
   2   7   7      155.01      113.39      8.23 o 
   3   7   7      114.07      137.53     10.11 o 
   4   7   7       55.51       33.67      7.36 o 
   5   7   7        1.36        0.80      6.30 o 
   6   7   7       31.34       48.54      9.48 o 
   7   7   7       10.32       35.30     20.55 o 
  -7   8   7        1.17       10.12      9.16 o 
  -6   8   7       10.01        2.26      7.07 o 
  -5   8   7       35.71       16.60      6.87 o 
  -4   8   7       27.49       16.99      7.66 o 
  -3   8   7        0.45       10.47      8.38 o 
  -2   8   7        1.81        6.80      4.34 o 
  -1   8   7       33.08       39.72      5.70 o 
   0   8   7        7.45       21.38      5.93 o 
   1   8   7      106.28       95.87      8.82 o 
   2   8   7      189.26      192.33     14.37 o 
   3   8   7        4.47       -3.44      5.89 o 
   4   8   7      355.18      336.72     17.85 o 
   5   8   7       27.45       37.23      8.40 o 
   6   8   7       82.94       72.76     14.86 o 
   7   8   7        1.40        2.58     11.90 o 
  -7   9   7        7.54       -5.07      9.66 o 
  -6   9   7        0.19        3.32      7.15 o 
  -5   9   7        0.40       -3.80      6.20 o 
  -4   9   7        0.01       -5.09      6.28 o 
  -3   9   7      105.39       83.82      8.44 o 
  -2   9   7       59.02       49.20      6.14 o 
  -1   9   7       94.68      141.99      9.53 o 
   0   9   7       32.72       36.37      5.93 o 
   1   9   7      124.40       82.94     10.30 o 
   2   9   7      372.71      308.16     18.50 o 
   3   9   7       73.81       61.57     10.11 o 
   4   9   7      126.62      125.05     22.03 o 
   5   9   7       49.41       59.17     12.90 o 
   6   9   7       48.62       18.33     10.79 o 
  -6  10   7        0.37        4.81      7.29 o 
  -5  10   7       37.29       25.94      8.73 o 
  -4  10   7        5.37       32.91      7.37 o 
  -3  10   7       28.80       33.47      8.40 o 
  -2  10   7       80.23       84.29     12.77 o 
  -1  10   7       28.33       37.95      6.10 o 
   0  10   7       45.17       54.17      7.55 o 
   1  10   7        4.22        1.97      4.80 o 
   2  10   7      284.07      269.22     17.93 o 
   3  10   7       26.22       32.93     11.66 o 
   4  10   7       54.30       66.21     11.99 o 
   5  10   7        0.94        0.09      5.53 o 
   6  10   7        5.01       -9.31     11.65 o 
  -6  11   7       19.56       17.69      9.12 o 
  -5  11   7        0.96        8.67      7.22 o 
  -4  11   7       17.93       28.07     12.97 o 
  -3  11   7       23.95       48.35      9.09 o 
  -2  11   7       28.21       48.17      7.44 o 
  -1  11   7       67.77       62.06      7.76 o 
   0  11   7      624.64      610.43     21.32 o 
   1  11   7       79.13       54.17      6.34 o 
   2  11   7      195.47      208.21     14.72 o 
   3  11   7       48.21       63.07     11.63 o 
   4  11   7       21.01        7.29      7.42 o 
   5  11   7       20.62        3.21      7.57 o 
   6  11   7        1.89        6.63     10.10 o 
  -6  12   7        4.69       13.00      9.48 o 
  -5  12   7       74.84       90.13     13.88 o 
  -4  12   7        4.55       13.18     12.06 o 
  -3  12   7       92.22       65.42     10.02 o 
  -2  12   7      116.87      132.61     11.27 o 
  -1  12   7       35.04       47.40      7.78 o 
   0  12   7        0.08       -6.01      6.02 o 
   1  12   7      132.96      163.38     13.96 o 
   2  12   7      132.42      147.17     13.55 o 
   3  12   7        0.88        4.17      6.38 o 
   4  12   7       55.15       81.90     13.57 o 
   5  12   7       26.41       21.25      9.04 o 
  -5  13   7       23.24       31.84     11.78 o 
  -4  13   7        0.01       10.57     16.05 o 
  -3  13   7      206.48      200.82     16.13 o 
  -2  13   7       15.97       25.36      7.16 o 
  -1  13   7      301.08      255.91     15.24 o 
   0  13   7      142.25      133.82     11.35 o 
   1  13   7        4.75        1.50      6.29 o 
   2  13   7       26.44       34.46     13.40 o 
   3  13   7       48.11       75.19     13.87 o 
   4  13   7        0.12       14.41      9.02 o 
   5  13   7       12.39        6.99      8.65 o 
  -5  14   7        0.20        5.10      7.86 o 
  -4  14   7       37.68       72.41     15.19 o 
  -3  14   7       11.78        8.55      6.63 o 
  -2  14   7       59.90       49.37      9.79 o 
  -1  14   7      185.12      168.78     13.68 o 
   0  14   7        0.81        3.27      5.13 o 
   1  14   7      202.01      189.25     15.70 o 
   2  14   7       22.07       30.45      9.32 o 
   3  14   7       12.01        9.03      7.43 o 
   4  14   7        5.04        6.96      8.06 o 
  -4  15   7        0.87        9.67      8.64 o 
  -3  15   7        2.38       10.02      6.95 o 
  -2  15   7        1.25       12.25     11.97 o 
  -1  15   7        0.31       17.10      7.26 o 
   0  15   7       20.75       34.79     10.75 o 
   1  15   7       94.02       77.13     11.46 o 
   2  15   7        0.73       -0.81     10.57 o 
   3  15   7       73.17       68.65     13.21 o 
   4  15   7        6.71        7.11      8.41 o 
  -3  16   7        9.67        9.43      8.56 o 
  -2  16   7       27.49       34.71      9.24 o 
  -1  16   7        1.31        5.38      6.36 o 
   0  16   7        3.49        2.45      7.53 o 
   1  16   7       13.32       12.14      8.19 o 
   2  16   7       15.47       15.09     12.65 o 
   3  16   7        0.00       -1.54      7.71 o 
  -2  17   7        0.03       13.79      8.18 o 
  -1  17   7       15.85        9.18      8.94 o 
   0  17   7       22.36       33.32     13.16 o 
   1  17   7        0.09        3.27      8.10 o 
   2  17   7       36.35       55.07     12.01 o 
  -7   0   8       16.24       38.29     22.95 o 
  -6   0   8      321.30      270.91     30.83 o 
  -5   0   8      194.00      174.81     23.51 o 
  -4   0   8      106.40      115.39     17.48 o 
  -3   0   8        4.71        2.57      3.64 o 
  -2   0   8      777.00      820.62     26.53 o 
  -1   0   8     1621.56     1605.82     40.11 o 
   0   0   8     2398.48     2557.02     85.52 o 
   1   0   8     2178.12     2187.83     51.79 o 
   2   0   8      298.31      273.22     11.66 o 
   3   0   8      328.99      306.74     15.29 o 
   4   0   8      520.23      454.53     34.05 o 
   5   0   8       86.46       61.73     15.61 o 
   6   0   8      251.24      285.54     49.02 o 
   7   0   8       52.58       81.34     23.37 o 
  -7   1   8       11.61       12.84      9.65 o 
  -6   1   8       38.37       48.21     12.35 o 
  -5   1   8        3.37        3.43      5.99 o 
  -4   1   8      580.48      439.44     24.09 o 
  -3   1   8      626.57      568.99     16.44 o 
  -2   1   8      273.48      306.62     11.94 o 
  -1   1   8      779.55      957.38     19.74 o 
   0   1   8       80.38       87.04      5.08 o 
   1   1   8      133.09      141.39      7.97 o 
   2   1   8     1097.08     1012.44     19.55 o 
   3   1   8      270.60      247.58     15.12 o 
   4   1   8      240.81      280.04     17.77 o 
   5   1   8       68.00       68.91     11.44 o 
   6   1   8        3.24       15.85      9.86 o 
   7   1   8        0.18        7.33      9.14 o 
  -7   2   8        0.24       -5.57      8.75 o 
  -6   2   8       43.85       70.45     12.55 o 
  -5   2   8       46.49       39.00      9.15 o 
  -4   2   8      144.43      137.93     13.47 o 
  -3   2   8      109.07       93.18      6.84 o 
  -2   2   8      200.65      221.89      8.05 o 
  -1   2   8        3.64        9.17      5.47 o 
   0   2   8        8.74       24.76      3.93 o 
   1   2   8      113.15       91.06      5.11 o 
   2   2   8       13.92       31.62      4.65 o 
   3   2   8      179.88      140.89     13.66 o 
   4   2   8       68.58       53.95      6.59 o 
   5   2   8        8.00       16.05      8.14 o 
   6   2   8        4.45       -4.74      7.63 o 
   7   2   8       12.50        5.02      9.18 o 
  -7   3   8        0.89       -1.95      8.26 o 
  -6   3   8        9.17       10.42      8.72 o 
  -5   3   8       46.43       40.87      9.53 o 
  -4   3   8        6.87       26.92      5.28 o 
  -3   3   8       27.47       42.66      6.13 o 
  -2   3   8      380.76      364.95     12.63 o 
  -1   3   8        2.57       12.50      3.63 o 
   0   3   8       21.02       37.93      6.64 o 
   1   3   8      116.07      101.07      9.82 o 
   2   3   8      193.32      194.45      6.62 o 
   3   3   8       11.94        8.16      4.68 o 
   4   3   8      440.01      361.86     17.58 o 
   5   3   8       35.83       39.76     11.04 o 
   6   3   8      100.97       99.83     15.97 o 
   7   3   8       17.04       12.07     10.70 o 
  -7   4   8        6.87       15.02     12.87 o 
  -6   4   8        5.23        4.13      6.86 o 
  -5   4   8       76.79       58.50      9.71 o 
  -4   4   8        0.27        5.14      4.04 o 
  -3   4   8      228.22      190.50     11.29 o 
  -2   4   8        5.24        1.10      2.37 o 
  -1   4   8      266.95      317.82     10.48 o 
   0   4   8       89.89       92.49      5.64 o 
   1   4   8      208.68      253.64      7.97 o 
   2   4   8       44.48       72.29      7.39 o 
   3   4   8       12.65       27.40      6.51 o 
   4   4   8       28.54       27.22      7.73 o 
   5   4   8       23.67       23.95      6.97 o 
   6   4   8        3.93       17.57     12.02 o 
   7   4   8        5.52        8.47     10.14 o 
  -7   5   8        0.23        0.88      7.42 o 
  -6   5   8       37.64       31.85     11.59 o 
  -5   5   8        0.00       -0.94      6.12 o 
  -4   5   8        1.50        8.56      4.63 o 
  -3   5   8        6.53        7.03      4.53 o 
  -2   5   8       79.26       84.15      6.12 o 
  -1   5   8        4.80        3.97      3.11 o 
   0   5   8      283.44      255.81      8.64 o 
   1   5   8        1.66        1.20      3.22 o 
   2   5   8      693.10      572.98     18.81 o 
   3   5   8       14.13       12.62      5.59 o 
   4   5   8      369.40      397.07     18.53 o 
   5   5   8        2.29        5.34      6.13 o 
   6   5   8      115.81       97.14     15.43 o 
   7   5   8        1.19       -4.15     10.74 o 
  -7   6   8        7.00       -0.59      7.42 o 
  -6   6   8        2.06        6.83      7.82 o 
  -5   6   8       54.55       68.79      9.84 o 
  -4   6   8        0.39        2.34      5.35 o 
  -3   6   8      274.84      331.88     14.61 o 
  -2   6   8      105.98       95.86      5.82 o 
  -1   6   8      398.11      347.48     10.76 o 
   0   6   8      514.70      516.46     13.49 o 
   1   6   8       82.68       74.13      4.78 o 
   2   6   8      440.84      397.11     16.59 o 
   3   6   8       36.46       37.14      6.58 o 
   4   6   8       25.56       30.02      9.89 o 
   5   6   8       10.16       12.10      7.09 o 
   6   6   8        0.05       -0.68      7.05 o 
   7   6   8       13.13        4.21      9.43 o 
  -7   7   8       16.30       10.80      9.67 o 
  -6   7   8       45.96       38.51     10.33 o 
  -5   7   8        3.65       -2.34      4.67 o 
  -4   7   8      165.83      146.19     11.76 o 
  -3   7   8       21.19       51.41     10.15 o 
  -2   7   8      396.89      387.56     12.00 o 
  -1   7   8       86.56       89.35      5.55 o 
   0   7   8     1112.14     1257.76     30.91 o 
   1   7   8       14.33       10.90      3.48 o 
   2   7   8      869.81      949.84     33.67 o 
   3   7   8       95.17      110.13     10.11 o 
   4   7   8      249.46      227.14     14.98 o 
   5   7   8       45.84       52.13      8.92 o 
   6   7   8       21.37        7.13      9.78 o 
  -7   8   8        3.20        4.07      8.89 o 
  -6   8   8        6.32        0.68      5.90 o 
  -5   8   8       30.06       33.77      7.82 o 
  -4   8   8       34.37       48.14      8.11 o 
  -3   8   8        1.80       14.25      6.39 o 
  -2   8   8      743.34      744.01     18.33 o 
  -1   8   8      237.46      254.09     11.73 o 
   0   8   8     1344.86     1302.33     32.07 o 
   1   8   8      641.84      676.42     19.35 o 
   2   8   8      312.95      298.56     19.73 o 
   3   8   8      123.31      159.38     13.88 o 
   4   8   8        0.55       -3.79      6.41 o 
   5   8   8        0.50        9.24      7.62 o 
   6   8   8        9.66        2.83     15.47 o 
  -6   9   8      112.02       71.83     15.51 o 
  -5   9   8        7.71        4.51      5.83 o 
  -4   9   8      623.03      573.88     25.38 o 
  -3   9   8      135.19      144.11     13.38 o 
  -2   9   8      973.02      910.42     25.46 o 
  -1   9   8      152.71      171.48     10.74 o 
   0   9   8      106.84       81.87      8.25 o 
   1   9   8       14.91        6.50      5.63 o 
   2   9   8       48.63       62.31      9.30 o 
   3   9   8      175.62      152.95     15.40 o 
   4   9   8        6.98        2.05      6.70 o 
   5   9   8       58.35       78.95     21.46 o 
   6   9   8       22.24       32.68     15.48 o 
  -6  10   8       19.97       28.05     10.60 o 
  -5  10   8       15.19       12.04      8.26 o 
  -4  10   8        5.15       17.08      7.75 o 
  -3  10   8       19.77       34.52      8.12 o 
  -2  10   8       18.32       37.87      6.58 o 
  -1  10   8       11.34       13.10      7.48 o 
   0  10   8        0.40        5.90      4.77 o 
   1  10   8      163.54      210.63     14.88 o 
   2  10   8      142.09      140.68     13.55 o 
   3  10   8       56.88       56.27     10.24 o 
   4  10   8      205.88      206.81     18.87 o 
   5  10   8        1.73       11.22      7.92 o 
   6  10   8       76.59       88.69     22.51 o 
  -6  11   8        1.19        0.27      9.05 o 
  -5  11   8        0.96       -6.36      6.79 o 
  -4  11   8        1.20       15.80      7.82 o 
  -3  11   8       44.50       59.23     11.18 o 
  -2  11   8       81.64       67.24      7.59 o 
  -1  11   8      269.22      286.12     14.66 o 
   0  11   8      266.16      285.89     14.10 o 
   1  11   8      267.98      274.81     21.47 o 
   2  11   8      125.83      153.23     20.15 o 
   3  11   8       18.83       25.67     15.03 o 
   4  11   8        1.35       -5.16      8.00 o 
   5  11   8        1.28        5.07      8.38 o 
  -5  12   8        4.44       -1.32      7.52 o 
  -4  12   8       84.75       75.49     12.30 o 
  -3  12   8       47.95       57.93      9.86 o 
  -2  12   8      125.87      110.42     12.06 o 
  -1  12   8       17.74       12.70      5.49 o 
   0  12   8       12.93       10.42      5.06 o 
   1  12   8       62.06       87.45     12.18 o 
   2  12   8        8.83       24.44     10.12 o 
   3  12   8      168.55      145.47     15.97 o 
   4  12   8        2.09       -6.61      7.81 o 
   5  12   8       39.54       52.24     13.86 o 
  -5  13   8        7.17       17.79      9.64 o 
  -4  13   8        6.62       -0.72      6.35 o 
  -3  13   8        1.85        6.35      6.73 o 
  -2  13   8        0.02        4.86      7.62 o 
  -1  13   8        0.75        2.87      5.07 o 
   0  13   8       11.59       25.92      6.38 o 
   1  13   8        6.47       18.40     10.05 o 
   2  13   8       25.76       10.33      8.44 o 
   3  13   8        5.53       -6.00      8.44 o 
   4  13   8        1.21       -1.44      6.78 o 
  -4  14   8       14.49       17.27     11.23 o 
  -3  14   8        1.24        5.71      7.50 o 
  -2  14   8        2.74       -0.59      5.65 o 
  -1  14   8       11.35       12.27      6.83 o 
   0  14   8        9.76       15.97      8.94 o 
   1  14   8       27.22       16.47      8.75 o 
   2  14   8       26.35       34.11     11.35 o 
   3  14   8        9.70       16.47      8.94 o 
   4  14   8        1.37       -4.23      7.92 o 
  -3  15   8        0.77       -3.04      6.25 o 
  -2  15   8        4.43        5.16      6.91 o 
  -1  15   8       43.20       41.70      9.00 o 
   0  15   8       36.50       36.39     13.34 o 
   1  15   8       13.41       23.22     10.74 o 
   2  15   8        1.64       -3.09      6.99 o 
   3  15   8        0.20       -0.70      9.76 o 
  -3  16   8        9.09       15.29     12.81 o 
  -2  16   8       18.74       22.01      8.75 o 
  -1  16   8        1.21        1.77      7.75 o 
   0  16   8       13.06       -2.29      9.85 o 
   1  16   8       26.79       33.85     13.74 o 
   2  16   8        3.87        6.26      8.17 o 
  -1  17   8       11.27        1.56     11.15 o 
   0  17   8       21.63       57.02     13.18 o 
   1  17   8        4.25        6.42      9.05 o 
  -7   1   9       12.36       15.91     10.32 o 
  -6   1   9       68.51       71.54     11.31 o 
  -5   1   9       14.05       16.49      8.18 o 
  -4   1   9       53.57       54.17      9.19 o 
  -3   1   9       48.26       37.18      5.67 o 
  -2   1   9        2.28        0.36      2.81 o 
  -1   1   9      271.03      278.03      9.79 o 
   0   1   9       42.33       46.22      4.84 o 
   1   1   9      214.64      194.32      8.43 o 
   2   1   9        0.41        7.80      7.25 o 
   3   1   9       15.90       15.71      4.58 o 
   4   1   9       62.69       65.57     10.78 o 
   5   1   9        2.19        6.23      8.34 o 
   6   1   9       96.41       83.10     14.21 o 
   7   1   9        8.60       16.66     11.43 o 
  -7   2   9        1.69       -1.82      8.23 o 
  -6   2   9       30.19       42.10     14.47 o 
  -5   2   9       17.70       11.13      7.10 o 
  -4   2   9      107.44       92.04     10.79 o 
  -3   2   9       98.90       94.45      9.12 o 
  -2   2   9       25.61       20.29      4.23 o 
  -1   2   9        1.40        0.78      3.08 o 
   0   2   9       44.68       57.53      5.51 o 
   1   2   9      369.96      357.38     11.64 o 
   2   2   9       78.01       67.62      6.96 o 
   3   2   9      401.64      377.01     14.75 o 
   4   2   9       12.27       29.37     10.80 o 
   5   2   9       46.47       52.98     10.74 o 
   6   2   9        0.99       13.91      9.24 o 
   7   2   9        1.58       -1.31      9.80 o 
  -7   3   9       88.69       79.74     15.13 o 
  -6   3   9       68.23       61.64     12.09 o 
  -5   3   9      217.25      190.79     15.85 o 
  -4   3   9      373.97      326.01     22.93 o 
  -3   3   9      119.81      123.70      9.05 o 
  -2   3   9      473.29      491.86     14.30 o 
  -1   3   9       50.15       80.85      5.72 o 
   0   3   9       21.83       28.40      4.64 o 
   1   3   9       43.95       50.03      4.93 o 
   2   3   9       17.45       23.29      5.41 o 
   3   3   9      127.17      127.06      9.31 o 
   4   3   9        6.52       16.62      6.55 o 
   5   3   9      235.82      217.13     18.25 o 
   6   3   9       53.39       43.91     12.40 o 
   7   3   9       59.84       57.92     17.87 o 
  -7   4   9        5.23       12.89      9.39 o 
  -6   4   9        3.37        2.74      7.58 o 
  -5   4   9       32.18       22.22      8.04 o 
  -4   4   9      203.09      209.31     13.86 o 
  -3   4   9      347.45      338.37     14.95 o 
  -2   4   9     1295.29     1314.33     27.42 o 
  -1   4   9      243.54      292.13     11.09 o 
   0   4   9     1363.57     1465.45     30.26 o 
   1   4   9       13.81       24.97      3.93 o 
   2   4   9       77.93       81.74      8.27 o 
   3   4   9      136.48      119.58      9.90 o 
   4   4   9       63.06       55.61      7.93 o 
   5   4   9        5.33       12.41      8.85 o 
   6   4   9       10.61        8.34      9.50 o 
  -7   5   9        6.66        1.30      8.51 o 
  -6   5   9        4.61       -1.96      7.14 o 
  -5   5   9       14.08       14.31      9.21 o 
  -4   5   9       19.39       16.16      5.24 o 
  -3   5   9      156.00      162.54     11.27 o 
  -2   5   9       12.01       19.51      6.05 o 
  -1   5   9     1035.98     1098.21     25.00 o 
   0   5   9      694.32      658.72     17.23 o 
   1   5   9     1159.71     1130.76     24.46 o 
   2   5   9     1093.66     1042.96     30.00 o 
   3   5   9      251.88      262.79     14.16 o 
   4   5   9      310.46      287.58     16.10 o 
   5   5   9       10.18       23.40      9.70 o 
   6   5   9       22.08       44.13     13.09 o 
  -7   6   9        0.66        4.69      8.71 o 
  -6   6   9      148.55      144.88     17.46 o 
  -5   6   9       15.53       16.40      7.94 o 
  -4   6   9      503.12      502.40     21.13 o 
  -3   6   9      109.96      113.27     10.10 o 
  -2   6   9      517.29      452.78     16.31 o 
  -1   6   9       44.29       60.07      6.30 o 
   0   6   9      191.14      137.41      7.39 o 
   1   6   9       15.76       21.85      4.85 o 
   2   6   9      136.18      155.76     11.98 o 
   3   6   9       55.70       58.61      9.11 o 
   4   6   9      178.45      134.71     11.66 o 
   5   6   9        5.07       -4.92      6.04 o 
   6   6   9       72.67       73.86     16.65 o 
  -6   7   9        2.50        2.04      7.23 o 
  -5   7   9       49.75       56.91     10.18 o 
  -4   7   9       12.10        9.06      6.79 o 
  -3   7   9       47.14       52.05      8.01 o 
  -2   7   9      248.83      243.81     12.74 o 
  -1   7   9        0.05       -0.99      3.61 o 
   0   7   9      265.67      292.53     13.35 o 
   1   7   9       15.89       28.67      4.61 o 
   2   7   9       30.22       35.63      7.95 o 
   3   7   9      136.71      128.51     13.77 o 
   4   7   9        0.47       13.26     11.37 o 
   5   7   9       81.38       70.58     12.38 o 
   6   7   9        1.44       -7.43     10.70 o 
  -6   8   9       42.60       37.63     12.67 o 
  -5   8   9       11.50       14.42      7.61 o 
  -4   8   9       73.67       73.33      8.99 o 
  -3   8   9       21.01       23.60      8.65 o 
  -2   8   9      417.23      444.63     21.03 o 
  -1   8   9       23.93        9.49      4.83 o 
   0   8   9     1061.91     1100.34     30.21 o 
   1   8   9      178.48      162.71     13.72 o 
   2   8   9      706.82      598.61     27.23 o 
   3   8   9      109.61       91.96     14.01 o 
   4   8   9      129.94      127.91     14.14 o 
   5   8   9        4.61       -1.59      6.85 o 
   6   8   9       31.66       18.96     13.30 o 
  -6   9   9        9.94        2.84      8.24 o 
  -5   9   9        2.64        0.72      5.86 o 
  -4   9   9       51.38       36.72      8.22 o 
  -3   9   9       20.60       23.46      7.88 o 
  -2   9   9       57.37       69.12     14.85 o 
  -1   9   9      106.21      104.38      8.16 o 
   0   9   9        7.82        8.85      4.78 o 
   1   9   9       87.25       64.78      9.12 o 
   2   9   9       92.34       85.37     11.42 o 
   3   9   9       12.14        3.34      7.07 o 
   4   9   9       15.43       16.01     13.73 o 
   5   9   9        1.98       28.33     20.10 o 
  -6  10   9        8.62        9.87      8.11 o 
  -5  10   9        0.21        7.31     11.31 o 
  -4  10   9       12.41       21.52      7.91 o 
  -3  10   9        2.96       -0.97      5.47 o 
  -2  10   9        0.92       56.73     20.64 o 
  -1  10   9       12.26       21.67      6.25 o 
   0  10   9        1.62        6.15      4.72 o 
   1  10   9       40.49       48.99     10.18 o 
   2  10   9       42.70       61.21     10.59 o 
   3  10   9        6.76       21.28      8.91 o 
   4  10   9       99.03       59.81     12.27 o 
   5  10   9        0.23       -6.11      8.64 o 
  -5  11   9        1.28       -5.65      8.25 o 
  -4  11   9       15.58       35.31      9.00 o 
  -3  11   9       73.98       86.83     12.40 o 
  -2  11   9       21.09       30.31     13.72 o 
  -1  11   9      193.77      198.63     12.63 o 
   0  11   9        0.10       -0.57      4.34 o 
   1  11   9       65.17       72.33     12.06 o 
   2  11   9        7.71       29.36     16.46 o 
   3  11   9        0.89        1.32      6.84 o 
   4  11   9        3.35       10.33      8.80 o 
   5  11   9       13.60       31.61     12.35 o 
  -5  12   9       38.54       42.02     12.83 o 
  -4  12   9        3.79        5.24      6.33 o 
  -3  12   9      108.32      140.36     14.14 o 
  -2  12   9      145.95      151.49     14.63 o 
  -1  12   9       34.38       29.86      7.72 o 
   0  12   9      202.64      207.09     22.92 o 
   1  12   9       42.13       49.83     10.21 o 
   2  12   9        5.24       26.30      9.50 o 
   3  12   9       72.90       96.62     16.00 o 
   4  12   9       34.72       53.02     13.08 o 
  -4  13   9       62.97       75.60     17.23 o 
  -3  13   9       20.27       11.41      8.40 o 
  -2  13   9       64.03       70.66     10.30 o 
  -1  13   9        4.48       10.20      6.26 o 
   0  13   9        5.79        1.14      6.45 o 
   1  13   9       15.98       11.92      8.11 o 
   2  13   9       90.63      102.09     14.79 o 
   3  13   9        0.75        0.71      7.09 o 
   4  13   9       29.09       53.34     14.14 o 
  -4  14   9        0.38       -0.46      6.48 o 
  -3  14   9        2.10        7.88      8.15 o 
  -2  14   9        6.49       25.94      8.78 o 
  -1  14   9        3.43        2.33      6.11 o 
   0  14   9       44.00       52.64     10.53 o 
   1  14   9        6.05        6.88      7.76 o 
   2  14   9       12.23       12.98      9.19 o 
   3  14   9       22.48       24.82      9.86 o 
  -3  15   9       19.12       -2.17     10.50 o 
  -2  15   9        9.36       14.45      8.56 o 
  -1  15   9       31.26       12.35      9.33 o 
   0  15   9        2.46       -2.48      7.61 o 
   1  15   9       11.71       18.62      9.12 o 
   2  15   9        5.81       20.18     14.17 o 
  -1  16   9        2.68       17.46     10.55 o 
   0  16   9        1.43       -3.66      7.48 o 
   1  16   9        0.18       -0.26      7.31 o 
  -7   0  10       30.05       11.31     14.27 o 
  -6   0  10      124.34      145.96     21.88 o 
  -5   0  10      163.12      177.75     22.47 o 
  -4   0  10      213.52      213.27     24.55 o 
  -3   0  10      377.05      377.12     25.87 o 
  -2   0  10        3.34       10.04      5.91 o 
  -1   0  10      732.85      825.53     28.30 o 
   0   0  10      920.70      864.18     29.14 o 
   1   0  10      126.32      133.51     10.78 o 
   2   0  10      252.77      219.85     11.82 o 
   3   0  10        0.04        5.69     13.65 o 
   4   0  10       23.58       24.22     14.13 o 
   5   0  10        2.00      -11.17     11.17 o 
   6   0  10       57.11       37.06     17.12 o 
  -7   1  10        7.79        1.42      7.66 o 
  -6   1  10        0.10        8.05      8.10 o 
  -5   1  10       25.56       31.79      9.29 o 
  -4   1  10       42.98       44.73      9.42 o 
  -3   1  10       71.68       51.58      6.24 o 
  -2   1  10      382.00      461.14     16.15 o 
  -1   1  10       38.64       46.69      5.36 o 
   0   1  10       68.32      113.69      7.52 o 
   1   1  10      206.66      177.46      8.57 o 
   2   1  10      165.52      166.82      7.40 o 
   3   1  10        8.64        1.02      4.78 o 
   4   1  10      148.16      133.54     14.68 o 
   5   1  10       23.26       19.54      8.59 o 
   6   1  10       10.04        9.75      9.65 o 
  -7   2  10       23.28       36.65     13.51 o 
  -6   2  10        0.21       -1.55      6.93 o 
  -5   2  10       36.82       57.37     11.16 o 
  -4   2  10       14.90        9.66      6.66 o 
  -3   2  10        1.33       -2.34      4.62 o 
  -2   2  10        0.04        0.15      2.77 o 
  -1   2  10       76.84      122.77      8.18 o 
   0   2  10      359.69      299.23     11.59 o 
   1   2  10        4.02        7.53      3.69 o 
   2   2  10      261.54      200.39      8.28 o 
   3   2  10      126.23      107.67      8.36 o 
   4   2  10       34.44       50.93     10.84 o 
   5   2  10      117.99      113.33     18.20 o 
   6   2  10        1.93       -3.26     11.32 o 
  -7   3  10        0.20        3.62      8.41 o 
  -6   3  10        5.63       27.55     14.70 o 
  -5   3  10       23.01       24.56      8.09 o 
  -4   3  10       33.73       48.62      9.67 o 
  -3   3  10       70.79       51.02      6.99 o 
  -2   3  10        0.53        3.82      3.57 o 
  -1   3  10       56.36       58.54      6.09 o 
   0   3  10       29.65       45.20      5.68 o 
   1   3  10      333.48      291.76     13.17 o 
   2   3  10        1.78       10.57      7.52 o 
   3   3  10      175.81      157.84     10.62 o 
   4   3  10        5.47        5.48      7.87 o 
   5   3  10       44.30       66.87     12.45 o 
   6   3  10        5.01       17.64     12.19 o 
  -6   4  10        2.11        1.73      7.63 o 
  -5   4  10        0.97        6.18      8.03 o 
  -4   4  10       14.52       12.22      7.00 o 
  -3   4  10        0.73       -5.26      5.26 o 
  -2   4  10       76.07       57.32      5.32 o 
  -1   4  10        0.27        8.70      5.63 o 
   0   4  10       59.58       90.34      6.89 o 
   1   4  10       19.54       32.86      6.63 o 
   2   4  10       84.21      111.07      9.38 o 
   3   4  10        9.40       14.50      5.74 o 
   4   4  10       54.99       56.57     12.05 o 
   5   4  10        0.01        4.79      8.06 o 
   6   4  10       15.98       -4.08      9.52 o 
  -6   5  10       71.08       74.96     12.99 o 
  -5   5  10        4.43        9.47      7.05 o 
  -4   5  10       63.75       60.61     15.30 o 
  -3   5  10        7.16       16.21      5.92 o 
  -2   5  10       46.47       67.77      8.31 o 
  -1   5  10       12.01       14.93      6.77 o 
   0   5  10       31.02       50.08      5.74 o 
   1   5  10       16.71       27.46      4.41 o 
   2   5  10       28.89       30.19      8.56 o 
   3   5  10      120.33      143.95     11.79 o 
   4   5  10       25.32       26.05      7.10 o 
   5   5  10       48.18       38.48     11.53 o 
   6   5  10       12.83       20.77     12.62 o 
  -6   6  10        4.00        3.46      7.71 o 
  -5   6  10       18.18       12.58      8.30 o 
  -4   6  10       18.29       17.95      5.75 o 
  -3   6  10        0.07        3.67      4.98 o 
  -2   6  10       38.82       53.49      6.60 o 
  -1   6  10        6.93        5.83      3.74 o 
   0   6  10       50.54       44.71      5.92 o 
   1   6  10        5.80        4.15      4.34 o 
   2   6  10       27.95        7.30      5.01 o 
   3   6  10        0.15       -0.17      4.63 o 
   4   6  10       14.33        9.36      6.74 o 
   5   6  10       11.18       24.73     12.58 o 
   6   6  10       10.70       11.60     11.59 o 
  -6   7  10       44.74       84.49     15.41 o 
  -5   7  10        7.91       -2.11      7.56 o 
  -4   7  10      200.49      174.88     13.00 o 
  -3   7  10        0.41        2.33      5.09 o 
  -2   7  10      305.73      296.06     17.49 o 
  -1   7  10       12.06       16.35      5.31 o 
   0   7  10      116.14      111.97      8.89 o 
   1   7  10        9.34       32.60      8.04 o 
   2   7  10       11.15       31.49      8.44 o 
   3   7  10        0.93       19.19      9.49 o 
   4   7  10        7.13       14.94      7.19 o 
   5   7  10        1.66       -3.14      9.05 o 
  -6   8  10        6.41       23.34     10.67 o 
  -5   8  10       10.48       -1.87      6.90 o 
  -4   8  10        0.99       22.50     11.82 o 
  -3   8  10       20.49       19.93      9.47 o 
  -2   8  10       46.19       43.66      7.85 o 
  -1   8  10        0.29        2.66      3.87 o 
   0   8  10      175.87      185.67     10.81 o 
   1   8  10       95.64       78.30     10.65 o 
   2   8  10       33.04       73.37     11.04 o 
   3   8  10       84.49       90.09     12.36 o 
   4   8  10        6.39        6.40     15.20 o 
   5   8  10       18.14       34.85     15.47 o 
  -5   9  10       11.44       23.11      9.52 o 
  -4   9  10        3.80       -7.20      7.20 o 
  -3   9  10        2.99        6.83      6.70 o 
  -2   9  10       68.37       74.38      9.99 o 
  -1   9  10       33.17       46.57      7.01 o 
   0   9  10        0.16       -0.73      3.88 o 
   1   9  10       87.56      117.12     12.15 o 
   2   9  10      130.74      104.02     13.35 o 
   3   9  10       10.22       19.34      8.88 o 
   4   9  10      118.90      113.72     14.40 o 
   5   9  10        5.05       33.58     28.55 o 
  -5  10  10        1.66       -1.91     10.67 o 
  -4  10  10       66.44       72.88     11.89 o 
  -3  10  10      112.48      107.59     11.96 o 
  -2  10  10        8.31        6.36      6.89 o 
  -1  10  10      333.16      304.31     15.51 o 
   0  10  10      142.57      163.85     10.85 o 
   1  10  10       69.09       64.18     10.74 o 
   2  10  10      222.15      237.96     20.13 o 
   3  10  10        1.09       -0.96      7.91 o 
   4  10  10       63.61       75.02     14.34 o 
   5  10  10       13.21       33.26     14.42 o 
  -5  11  10       18.78       17.58     10.65 o 
  -4  11  10        0.01        6.95      7.63 o 
  -3  11  10       45.01       68.36     11.38 o 
  -2  11  10       23.79       22.76      7.38 o 
  -1  11  10        5.81        5.60      5.36 o 
   0  11  10       29.79       25.12      8.57 o 
   1  11  10      120.30      129.96     14.48 o 
   2  11  10        0.09        3.08      6.58 o 
   3  11  10       64.98       84.25     13.14 o 
   4  11  10       19.15       13.35      9.12 o 
  -4  12  10        1.29       28.67     14.67 o 
  -3  12  10       25.73       31.80      9.05 o 
  -2  12  10        2.20        2.49      6.60 o 
  -1  12  10       41.76       42.24      9.01 o 
   0  12  10        0.02        4.99      6.96 o 
   1  12  10        1.44       -0.86      5.29 o 
   2  12  10        0.57        6.23      8.12 o 
   3  12  10       11.12       17.91      9.87 o 
   4  12  10        2.86       -1.02      7.53 o 
  -3  13  10        0.13        6.20      7.56 o 
  -2  13  10        5.45       18.55      9.90 o 
  -1  13  10        3.20        3.53      9.13 o 
   0  13  10        4.05        0.94      5.85 o 
   1  13  10        0.01        9.44      9.44 o 
   2  13  10        9.97        8.33      8.62 o 
   3  13  10       13.90       26.50     11.05 o 
  -3  14  10        6.43       14.47      9.38 o 
  -2  14  10        0.10       20.40     19.29 o 
  -1  14  10       18.74       17.72     16.78 o 
   0  14  10        0.52       -1.99      8.13 o 
   1  14  10       23.75       13.63     16.55 o 
   2  14  10        5.68       -2.21      8.83 o 
  -1  15  10        2.63       10.48      9.16 o 
   0  15  10        1.94        0.64      8.51 o 
   1  15  10        3.05       -2.42      7.66 o 
  -6   1  11       28.37       30.07     10.49 o 
  -5   1  11        2.57       -2.84      7.25 o 
  -4   1  11       10.44       10.54      7.96 o 
  -3   1  11       14.83       16.93      7.31 o 
  -2   1  11      131.94      126.40      8.53 o 
  -1   1  11       79.85       67.12      8.97 o 
   0   1  11      531.48      500.28     16.49 o 
   1   1  11      111.88       86.73      8.78 o 
   2   1  11      154.93      141.41      9.62 o 
   3   1  11       30.52       39.09      9.22 o 
   4   1  11        3.14       14.31      8.27 o 
   5   1  11        3.89       -3.32      7.43 o 
   6   1  11       26.65       14.53     10.57 o 
  -6   2  11       14.17        9.28      9.23 o 
  -5   2  11        0.34        9.53      8.86 o 
  -4   2  11      235.03      226.59     17.75 o 
  -3   2  11       26.37       43.54      9.16 o 
  -2   2  11      468.29      402.88     14.12 o 
  -1   2  11      120.13      114.93      8.63 o 
   0   2  11        6.57       17.46      6.23 o 
   1   2  11       29.58       33.40      5.50 o 
   2   2  11      192.02      190.49     11.44 o 
   3   2  11        1.86       10.13     16.26 o 
   4   2  11      132.15      123.14     16.38 o 
   5   2  11        0.23        4.46      8.13 o 
   6   2  11        2.70       -1.03      8.21 o 
  -6   3  11        5.39        9.67      9.05 o 
  -5   3  11       13.81       26.79      8.42 o 
  -4   3  11        3.79       16.55      8.03 o 
  -3   3  11       36.40       38.95      6.90 o 
  -2   3  11       21.28       48.92      8.33 o 
  -1   3  11        0.45        0.40      3.14 o 
   0   3  11       99.58      116.50      8.86 o 
   1   3  11       89.56       86.37      6.79 o 
   2   3  11        0.65        2.82      4.38 o 
   3   3  11       25.15       26.98      9.60 o 
   4   3  11       25.48       17.71      9.49 o 
   5   3  11        2.12       -3.56      8.75 o 
   6   3  11       23.49       18.31     11.88 o 
  -6   4  11        5.15        5.43      7.81 o 
  -5   4  11       14.27       44.99     11.19 o 
  -4   4  11        2.21        3.45      8.77 o 
  -3   4  11        2.62        3.98      4.55 o 
  -2   4  11        5.14        4.42      7.03 o 
  -1   4  11       72.14       86.47      7.52 o 
   0   4  11       51.59       45.95      7.89 o 
   1   4  11        3.24        9.87      4.08 o 
   2   4  11        4.08        1.74      4.98 o 
   3   4  11       32.82       33.22      7.62 o 
   4   4  11        2.77       15.26     15.13 o 
   5   4  11       49.46       50.18     12.69 o 
  -6   5  11        3.80        1.08      7.01 o 
  -5   5  11       71.35       67.62     12.80 o 
  -4   5  11        2.83        6.11      6.01 o 
  -3   5  11      206.98      232.57     13.81 o 
  -2   5  11        7.48       14.29      5.54 o 
  -1   5  11       58.89       80.32      7.70 o 
   0   5  11       18.68       24.38      4.81 o 
   1   5  11       41.95       43.80      6.87 o 
   2   5  11        2.56       15.99      7.91 o 
   3   5  11       21.26       37.96      7.67 o 
   4   5  11        0.39       -6.13      8.41 o 
   5   5  11        1.66       -5.64      9.44 o 
  -6   6  11        0.94        3.30      9.42 o 
  -5   6  11        1.05       14.00      8.01 o 
  -4   6  11        3.34        9.02      8.83 o 
  -3   6  11       23.52       42.68      8.18 o 
  -2   6  11       18.97       18.99      6.21 o 
  -1   6  11      248.70      265.44     11.39 o 
   0   6  11       92.16       75.43      7.88 o 
   1   6  11       83.05       92.34     10.61 o 
   2   6  11      163.15      157.27     13.21 o 
   3   6  11        0.28       16.88     23.13 o 
   4   6  11       51.77       53.79     13.75 o 
   5   6  11        8.01        7.96     13.61 o 
  -5   7  11        0.01        4.65      8.67 o 
  -4   7  11       21.16       28.74     10.65 o 
  -3   7  11        0.01       -0.34      5.01 o 
  -2   7  11       73.31       89.34     10.81 o 
  -1   7  11       17.16       25.32      6.87 o 
   0   7  11      378.61      353.87     15.28 o 
   1   7  11      109.69      108.99     14.60 o 
   2   7  11       58.50       40.92      9.24 o 
   3   7  11       28.66       40.22      9.48 o 
   4   7  11        5.12       17.80      8.96 o 
   5   7  11        5.51       15.35     11.91 o 
  -5   8  11        0.30       -4.14      8.13 o 
  -4   8  11       93.18      100.59     14.72 o 
  -3   8  11       23.57       11.17      6.48 o 
  -2   8  11      153.07      137.28     12.76 o 
  -1   8  11        0.09        3.02      5.22 o 
   0   8  11        0.28        3.02      4.39 o 
   1   8  11        0.00       -0.57      6.89 o 
   2   8  11       32.64       56.43      9.97 o 
   3   8  11        0.07       -3.23      7.59 o 
   4   8  11       29.28       30.10      9.42 o 
   5   8  11        0.62        6.29     11.68 o 
  -5   9  11        0.02       -4.67      7.49 o 
  -4   9  11        4.57        3.02      7.13 o 
  -3   9  11        3.78       -1.70      6.44 o 
  -2   9  11        0.82        3.98      6.84 o 
  -1   9  11       16.10       20.73      5.99 o 
   0   9  11        8.74        8.43      6.89 o 
   1   9  11        0.11        3.48      6.27 o 
   2   9  11       24.04       41.47     12.76 o 
   3   9  11        0.30       10.91      7.90 o 
   4   9  11        0.09        0.53      6.51 o 
  -4  10  11       24.74       44.75     24.13 o 
  -3  10  11        8.04        9.23      6.80 o 
  -2  10  11       25.62       33.50      8.60 o 
  -1  10  11       11.46       17.69      7.41 o 
   0  10  11        0.02        5.36      6.54 o 
   1  10  11       33.48       29.65     12.94 o 
   2  10  11      113.99      133.02     27.87 o 
   3  10  11       17.79       13.17     13.34 o 
   4  10  11       88.65       99.66     20.25 o 
  -4  11  11        0.00       10.44      9.86 o 
  -3  11  11        1.64       13.38      8.35 o 
  -2  11  11       35.26       22.07     11.24 o 
  -1  11  11        0.08       -3.66      7.33 o 
   0  11  11       46.07       58.58     11.81 o 
   1  11  11        3.09        1.74      6.08 o 
   2  11  11        5.41       13.77      8.31 o 
   3  11  11        1.88       -7.51      8.74 o 
  -3  12  11        4.23       15.20      8.74 o 
  -2  12  11       31.37       41.92     14.16 o 
  -1  12  11       21.34       15.73      9.30 o 
   0  12  11       13.45        5.54      7.48 o 
   1  12  11       16.50       27.21     10.61 o 
   2  12  11        0.95        7.66      9.57 o 
   3  12  11        0.00        6.02      8.19 o 
  -3  13  11       17.73       20.35     13.16 o 
  -2  13  11       17.60       27.97     10.70 o 
  -1  13  11        0.01       -7.20      9.65 o 
   0  13  11        1.10       10.91     10.38 o 
   1  13  11       60.99       78.47     13.31 o 
   2  13  11        1.13       -2.83      7.74 o 
  -1  14  11      111.78      170.95     40.87 o 
   0  14  11       15.95       10.97     15.67 o 
   1  14  11       83.47       81.24     17.15 o 
  -6   0  12        6.24        6.58     11.13 o 
  -5   0  12       95.05       85.79     19.43 o 
  -4   0  12        2.57       -2.94      9.62 o 
  -3   0  12      162.88      108.36     19.86 o 
  -2   0  12       68.31       84.49     13.80 o 
  -1   0  12        0.09        2.26      5.19 o 
   0   0  12       94.99       96.24     11.27 o 
   1   0  12        0.70        2.01      4.88 o 
   2   0  12        9.47       -2.99      9.32 o 
   3   0  12       68.32       71.95     20.21 o 
   4   0  12       21.93       23.35     13.60 o 
   5   0  12       77.74       56.74     18.45 o 
  -6   1  12        5.90       30.14     11.89 o 
  -5   1  12        4.84       15.03      9.35 o 
  -4   1  12       19.35        7.70      8.55 o 
  -3   1  12       27.60       70.11     10.19 o 
  -2   1  12        2.17        8.17      4.43 o 
  -1   1  12       51.01       78.96      7.33 o 
   0   1  12      146.70      113.34      8.11 o 
   1   1  12       38.77       42.33      6.11 o 
   2   1  12       92.16       83.22     10.62 o 
   3   1  12       47.59       83.32     12.30 o 
   4   1  12       33.12       24.74      9.57 o 
   5   1  12       22.93       21.44     10.93 o 
  -6   2  12       15.20        5.79      8.77 o 
  -5   2  12        1.82        1.21      6.80 o 
  -4   2  12       27.37       42.20     11.54 o 
  -3   2  12        5.50       24.96      7.99 o 
  -2   2  12       42.34       52.12      7.84 o 
  -1   2  12      250.64      202.67     10.53 o 
   0   2  12        0.79        3.39      3.87 o 
   1   2  12      385.95      317.56     13.58 o 
   2   2  12       17.40       33.05      7.11 o 
   3   2  12      119.16      114.06     15.67 o 
   4   2  12        4.22       17.43     10.06 o 
   5   2  12       13.36       41.10     17.74 o 
  -5   3  12        3.43        3.23      7.96 o 
  -4   3  12        0.08        1.30      6.08 o 
  -3   3  12       16.33       31.09      8.76 o 
  -2   3  12        5.64       18.82      6.73 o 
  -1   3  12       88.22      105.50      9.66 o 
   0   3  12       29.09       18.62      8.66 o 
   1   3  12       22.23       32.00      9.47 o 
   2   3  12       27.97       25.67      8.93 o 
   3   3  12        4.36        4.95      7.83 o 
   4   3  12       44.73       42.80     11.67 o 
   5   3  12        3.57        3.26      8.59 o 
  -5   4  12        3.71        6.48      7.94 o 
  -4   4  12        6.41       20.42     12.19 o 
  -3   4  12       23.94       14.86      6.64 o 
  -2   4  12       12.41        1.29      4.12 o 
  -1   4  12        9.83       19.84      5.34 o 
   0   4  12       34.79       24.43      5.50 o 
   1   4  12        6.39       10.90      5.73 o 
   2   4  12       21.14       33.02      6.96 o 
   3   4  12        3.84        7.46      7.58 o 
   4   4  12        2.91        2.80      8.77 o 
   5   4  12        1.79       -5.95     10.65 o 
  -5   5  12        3.05       22.01     11.23 o 
  -4   5  12        2.31       -6.36      6.87 o 
  -3   5  12       67.59       67.23      9.33 o 
  -2   5  12       24.51       29.95     10.77 o 
  -1   5  12       76.34       54.14      6.91 o 
   0   5  12        0.42        3.29      3.87 o 
   1   5  12       23.79       30.62      8.51 o 
   2   5  12        7.64       10.28      6.24 o 
   3   5  12        2.37        4.29      6.04 o 
   4   5  12       23.41       12.92     11.97 o 
   5   5  12        0.00       -1.20      8.21 o 
  -5   6  12       20.47       26.48     11.89 o 
  -4   6  12        7.27       14.02      9.77 o 
  -3   6  12        7.74       31.27      8.68 o 
  -2   6  12        2.96        1.97      5.30 o 
  -1   6  12        1.22        9.48      5.01 o 
   0   6  12       57.13       67.43      8.16 o 
   1   6  12       23.50       34.51      8.50 o 
   2   6  12       59.53       42.27     10.06 o 
   3   6  12        6.12       14.69      7.70 o 
   4   6  12       12.16       16.61     11.39 o 
  -5   7  12        2.32       -8.82      8.82 o 
  -4   7  12        0.36        7.42      8.71 o 
  -3   7  12        6.63        7.99      6.59 o 
  -2   7  12        1.88       -1.30      5.61 o 
  -1   7  12        3.26        6.33      5.99 o 
   0   7  12        1.24       17.45      9.28 o 
   1   7  12       10.52       20.35      8.30 o 
   2   7  12        5.12       21.54      8.52 o 
   3   7  12       37.78       38.52     10.47 o 
   4   7  12        1.80        9.87     15.58 o 
  -4   8  12        3.33       -0.67      7.16 o 
  -3   8  12        6.04        2.32      6.31 o 
  -2   8  12       35.45       41.10      9.35 o 
  -1   8  12       45.73       56.77      9.64 o 
   0   8  12       33.18       47.36     10.24 o 
   1   8  12       34.17       49.08      9.29 o 
   2   8  12        0.52       -0.98      6.41 o 
   3   8  12        1.19       17.01      9.35 o 
   4   8  12       12.46       -6.28     19.66 o 
  -4   9  12       44.50       47.42     11.57 o 
  -3   9  12       48.95       46.48     10.88 o 
  -2   9  12       18.51       14.08      7.03 o 
  -1   9  12       20.10       18.79     10.36 o 
   0   9  12        7.22       17.31      9.70 o 
   1   9  12       11.38        0.52      6.29 o 
   2   9  12       21.31       26.96     14.21 o 
   3   9  12       25.88       31.48     11.15 o 
   4   9  12        0.70       40.67     18.48 o 
  -4  10  12       26.50       45.16     16.19 o 
  -3  10  12        2.44        2.51      9.16 o 
  -2  10  12       99.61       81.08     11.81 o 
  -1  10  12       20.31       31.35     13.18 o 
   0  10  12       23.77       25.99     10.64 o 
   1  10  12       43.98       52.17     11.37 o 
   2  10  12        7.62        5.66      7.53 o 
   3  10  12       12.62       37.84     12.90 o 
  -3  11  12       22.73       31.30     14.23 o 
  -2  11  12       69.81       84.27     15.99 o 
  -1  11  12       44.45       44.40     13.20 o 
   0  11  12      180.30      177.01     21.68 o 
   1  11  12        3.68       22.71     12.52 o 
   2  11  12       65.64       59.08     12.95 o 
  -2  12  12        2.60       -5.98      8.47 o 
  -1  12  12        3.04        6.19      8.48 o 
   0  12  12        5.47        6.09     10.18 o 
   1  12  12        1.18        3.48      7.54 o 
   2  12  12       15.94       11.04     11.64 o 
   0  13  12       13.55       12.43     14.02 o 
  -5   1  13        0.47       12.59      9.62 o 
  -4   1  13        2.37        9.41      8.63 o 
  -3   1  13       14.48       12.00      8.99 o 
  -2   1  13        0.31       -1.07      6.09 o 
  -1   1  13       70.58       73.68      8.01 o 
   0   1  13        8.68        0.75      4.42 o 
   1   1  13       39.79       54.61      8.19 o 
   2   1  13        0.69        2.86      7.30 o 
   3   1  13        0.09        3.57      8.47 o 
   4   1  13        0.33       -3.85      9.12 o 
  -5   2  13        8.38       -0.14      6.44 o 
  -4   2  13        0.16       -3.70      8.86 o 
  -3   2  13       29.66       52.57     12.51 o 
  -2   2  13        9.69        7.61      6.19 o 
  -1   2  13        2.95        3.04      4.35 o 
   0   2  13        1.54       -2.90      4.28 o 
   1   2  13       39.44       52.56      8.30 o 
   2   2  13        7.15       -5.40      7.74 o 
   3   2  13       47.86       62.19     12.17 o 
   4   2  13        5.42        4.39      7.53 o 
  -5   3  13        1.28       -3.24      7.63 o 
  -4   3  13       26.77       20.19      9.65 o 
  -3   3  13        1.61        7.30      7.24 o 
  -2   3  13        9.55        4.79      5.28 o 
  -1   3  13       56.59       62.86      7.25 o 
   0   3  13       28.11       28.50      6.37 o 
   1   3  13       44.41       63.55      8.73 o 
   2   3  13       27.81       39.09      8.06 o 
   3   3  13        2.88        8.08      9.10 o 
   4   3  13        5.54        5.99      8.97 o 
  -5   4  13        5.36        1.15      8.54 o 
  -4   4  13        1.83        9.20      8.62 o 
  -3   4  13       11.97       13.11      6.62 o 
  -2   4  13       63.31       68.24     12.86 o 
  -1   4  13        1.42        6.10      5.44 o 
   0   4  13       89.73       93.85      9.19 o 
   1   4  13        6.87       15.76      8.29 o 
   2   4  13        5.71        5.98      6.62 o 
   3   4  13        6.08        7.91     10.02 o 
   4   4  13        3.75        6.23     11.30 o 
  -4   5  13        8.66        6.50      8.80 o 
  -3   5  13        2.79       -1.30      7.13 o 
  -2   5  13        4.24       -4.23      6.36 o 
  -1   5  13        1.17        1.06      5.93 o 
   0   5  13       35.49       18.10      8.22 o 
   1   5  13        1.79        1.69      5.94 o 
   2   5  13       37.80       61.34     25.16 o 
   3   5  13        6.44       19.39     10.40 o 
   4   5  13       15.41        0.56      9.14 o 
  -4   6  13        0.19        2.29      6.19 o 
  -3   6  13        6.90        3.07     11.35 o 
  -2   6  13        3.01       11.04      8.90 o 
  -1   6  13        5.99        8.32      7.04 o 
   0   6  13        4.92       22.10     12.81 o 
   1   6  13       48.14       70.63     13.10 o 
   2   6  13        1.20        6.40      6.54 o 
   3   6  13       21.17       45.01     15.75 o 
   4   6  13        4.93        7.96     10.13 o 
  -4   7  13        5.99        6.32      8.01 o 
  -3   7  13       22.26       47.70     11.94 o 
  -2   7  13        4.94       -0.10      5.65 o 
  -1   7  13      101.66      127.64     12.92 o 
   0   7  13        1.79       -5.33      6.35 o 
   1   7  13       43.02       55.69     12.55 o 
   2   7  13        0.19       13.03      8.38 o 
   3   7  13        8.26        1.81      9.91 o 
  -3   8  13       15.32       15.32      9.28 o 
  -2   8  13        4.15       31.16     15.89 o 
  -1   8  13        2.90        6.49      8.27 o 
   0   8  13       19.76       19.04      7.16 o 
   1   8  13        1.37        1.61      6.95 o 
   2   8  13       14.42       31.40     16.27 o 
   3   8  13        0.05        2.96     13.72 o 
  -3   9  13       17.90       17.26     10.80 o 
  -2   9  13        0.01        7.10      9.44 o 
  -1   9  13        8.05        6.55     10.24 o 
   0   9  13        6.40        2.12      6.75 o 
   1   9  13        8.94        8.35      7.20 o 
   2   9  13        9.41       -2.69      7.62 o 
  -2  10  13       17.96        3.77      8.48 o 
  -1  10  13        6.42        7.41      8.55 o 
   0  10  13        0.74       -3.36      8.47 o 
   1  10  13        0.46        1.87      8.00 o 
   2  10  13        1.25        1.90      6.56 o 
  -1  11  13        1.07       -2.59      8.45 o 
   0  11  13       25.79       42.60     14.26 o 
   1  11  13        0.33       -5.89     12.58 o 
  -4   0  14       11.16       -6.38     12.18 o 
  -3   0  14        1.99        3.41      8.84 o 
  -2   0  14      116.81      150.41     47.08 o 
  -1   0  14        8.66       17.14      8.68 o 
   0   0  14      338.65      264.13     21.45 o 
   1   0  14        1.32        2.96     10.76 o 
   2   0  14      139.62      172.20     27.97 o 
   3   0  14        0.95        7.06     13.44 o 
  -4   1  14       13.93       18.04     10.16 o 
  -3   1  14        8.01       17.94     11.72 o 
  -2   1  14       29.77       29.90      9.26 o 
  -1   1  14        5.46       -4.96      6.29 o 
   0   1  14        0.13        9.32      6.95 o 
   1   1  14       13.87        0.27      6.14 o 
   2   1  14       17.44       24.40     10.69 o 
   3   1  14        5.62        2.96      8.30 o 
  -4   2  14       60.30       42.02     14.20 o 
  -3   2  14       17.12       14.90      8.39 o 
  -2   2  14       38.69       39.21     13.87 o 
  -1   2  14        5.33       10.40      5.76 o 
   0   2  14        1.74        4.61      5.19 o 
   1   2  14        0.58        3.17      5.99 o 
   2   2  14        5.60        3.47      8.29 o 
   3   2  14        0.08        4.26      9.65 o 
  -4   3  14        0.30        0.43      7.23 o 
  -3   3  14       13.96       18.06      9.71 o 
  -2   3  14        0.19        1.12      7.35 o 
  -1   3  14       56.00       48.64      8.98 o 
   0   3  14        2.56        5.14      5.26 o 
   1   3  14       27.49       25.96      7.70 o 
   2   3  14        6.64        3.96      8.53 o 
   3   3  14        3.67       -7.05     11.29 o 
  -4   4  14       16.46       10.74     10.20 o 
  -3   4  14        3.57       -4.96      8.88 o 
  -2   4  14       16.24       23.60      9.67 o 
  -1   4  14        7.20       15.93      8.06 o 
   0   4  14       23.53        5.46      6.14 o 
   1   4  14        9.36       15.75      8.52 o 
   2   4  14       22.58       24.54     10.96 o 
   3   4  14        2.18       -1.72      9.35 o 
  -3   5  14       26.04       15.01      9.01 o 
  -2   5  14        3.05        6.06      7.30 o 
  -1   5  14       29.64       56.68     11.52 o 
   0   5  14        0.81        6.21      7.31 o 
   1   5  14       17.68       47.26     12.62 o 
   2   5  14        9.33        2.14      8.54 o 
   3   5  14        4.30        4.69      9.05 o 
  -3   6  14        5.74       15.72      8.98 o 
  -2   6  14       13.56       21.60     10.04 o 
  -1   6  14        1.49        4.29      8.34 o 
   0   6  14       36.61       87.91     18.37 o 
   1   6  14       19.37        9.01     10.12 o 
   2   6  14       47.26       92.43     19.81 o 
   3   6  14       21.31       -3.82      9.97 o 
  -3   7  14        5.04       -5.60      9.09 o 
  -2   7  14       32.26       45.83     22.49 o 
  -1   7  14        4.84       12.39      9.58 o 
   0   7  14       18.40       19.99     10.30 o 
   1   7  14        7.13       10.85      8.38 o 
   2   7  14        0.09       -2.56     11.01 o 
  -2   8  14        0.30        3.83     10.27 o 
  -1   8  14        2.60        5.57      9.38 o 
   0   8  14        2.09        6.48      9.74 o 
   1   8  14        0.63       11.35     12.80 o 
  -1   9  14       34.14       41.01     13.32 o 
   0   9  14       11.35        4.47      9.65 o 
   1   9  14       71.28       87.46     26.56 o 
  -3   1  15        4.53       -1.39      7.58 o 
  -2   1  15       11.54       13.89      9.07 o 
  -1   1  15        3.11       -4.20      6.97 o 
   0   1  15       25.95       18.97      6.63 o 
   1   1  15        4.26       -3.55      7.70 o 
   2   1  15       10.68       10.22      9.97 o 
  -3   2  15       28.66       16.67      9.63 o 
  -2   2  15       14.25        6.13      8.51 o 
  -1   2  15       28.49       31.96     11.11 o 
   0   2  15        0.54        0.48      5.69 o 
   1   2  15        0.49       10.12     11.09 o 
   2   2  15        5.16       22.78     16.19 o 
  -2   3  15        4.38       19.99     16.19 o 
  -1   3  15       20.56        9.53      9.01 o 
   0   3  15       10.70        4.00      6.98 o 
   1   3  15       61.01       95.54     17.00 o 
   2   3  15        0.25       -4.01     10.45 o 
  -2   4  15        0.03       17.22     18.73 o 
  -1   4  15        3.59       -8.75     12.31 o 
   0   4  15        8.44        5.62      7.89 o 
   1   4  15        2.67      -10.95     15.17 o 
   2   4  15       17.38       30.33     15.92 o 
  -2   5  15        4.39        1.70     15.26 o 
  -1   5  15       15.46       53.61     33.86 o 
   0   5  15        4.14       27.36     19.09 o 
   1   5  15        2.04       -1.21     11.35 o 
  -1   6  15       31.96       40.21     14.48 o 
   0   6  15       18.26       12.25     11.18 o 
                                                 
